# Supplementary material for: 1-(4-Bromo­phen­yl)-1-(4-nitro­benzo­yl)thio­urea
Source: Acta Crystallogr Sect E Struct Rep Online. 2009 Jul 15;65(Pt 8):o1870–1. doi: 10.1107/S1600536809025884 (PMC2977201; doi:10.1107/S1600536809025884)
Supplement: Supplementary file 2 [file e-65-o1870-Isup2.hkl]

# 
# h,k,l, Fc-squared, Fo-squared, sigma(Fo-squared) and status flag 
# 
data_I
_shelx_title ' 65typ1 in P-1' 
_shelx_refln_list_code          4 
_shelx_F_calc_maximum      182.51 
_exptl_crystal_F_000       380.00 
_reflns_d_resolution_high  0.7101 
 
loop_ 
 _symmetry_equiv_pos_as_xyz 
 'x, y, z' 
 '-x, -y, -z' 
 
_cell_length_a     7.0112 
_cell_length_b     8.9697 
_cell_length_c    11.9693 
_cell_angle_alpha  87.386 
_cell_angle_beta   75.044 
_cell_angle_gamma  87.511 
 
_shelx_F_squared_multiplier     1.000 
 
loop_ 
 _refln_index_h 
 _refln_index_k 
 _refln_index_l 
 _refln_F_squared_calc 
 _refln_F_squared_meas 
 _refln_F_squared_sigma 
 _refln_observed_status 
   1   0   0     1134.65     1172.12      7.20 o 
   2   0   0      287.71      312.81      2.39 o 
   3   0   0       46.14       46.02      1.56 o 
   4   0   0     1100.10     1094.50      8.13 o 
   5   0   0     1105.35     1089.11      9.74 o 
   6   0   0      981.53      970.74     10.19 o 
   7   0   0       10.37       12.50      6.44 o 
   8   0   0       35.53       32.27     11.49 o 
   9   0   0       67.22       61.16     16.77 o 
  -9   1   0      569.13      568.24     24.04 o 
  -8   1   0      140.15      135.01     11.27 o 
  -7   1   0       55.83       61.77      7.79 o 
  -6   1   0       24.23       23.91      5.23 o 
  -5   1   0      434.38      426.10      6.14 o 
  -4   1   0     1648.36     1686.97      9.55 o 
  -3   1   0     2783.51     2887.71      8.40 o 
  -2   1   0        8.21        7.99      1.10 o 
  -1   1   0     2052.95     2089.66      7.31 o 
   0   1   0      101.71      108.51      2.26 o 
   1   1   0       63.28       65.03      1.04 o 
   2   1   0    10112.02     9609.37     24.27 o 
   3   1   0     1057.84     1147.01      6.06 o 
   4   1   0     2938.08     3008.86     22.59 o 
   5   1   0      799.39      793.34      7.41 o 
   6   1   0      464.51      450.18      7.31 o 
   7   1   0      151.01      149.65      8.73 o 
   8   1   0        0.21        2.50      8.45 o 
   9   1   0       31.67       26.16     15.44 o 
  -9   2   0       39.58       31.05     16.82 o 
  -8   2   0      133.20      136.23     11.60 o 
  -7   2   0      263.95      263.49     11.62 o 
  -6   2   0      194.77      197.17      7.57 o 
  -5   2   0     2628.67     2551.00     13.99 o 
  -4   2   0     1353.07     1335.21      8.80 o 
  -3   2   0      291.82      287.03      3.56 o 
  -2   2   0     2929.54     2880.12      9.99 o 
  -1   2   0      860.50      929.91      4.14 o 
   0   2   0     1797.39     1854.48      7.88 o 
   1   2   0    27094.16    25259.54    222.13 o 
   2   2   0       20.73       28.83      1.42 o 
   3   2   0        3.60        4.07      1.81 o 
   4   2   0       62.44       69.99      3.33 o 
   5   2   0      430.86      429.27      5.89 o 
   6   2   0      614.63      616.65      9.79 o 
   7   2   0      117.52      121.64      7.63 o 
   8   2   0        8.40        4.73      7.82 o 
   9   2   0        1.17        2.32     13.15 o 
  -9   3   0       77.31       71.22     15.43 o 
  -8   3   0      534.10      530.35     18.82 o 
  -7   3   0      351.79      350.28     11.04 o 
  -6   3   0      215.53      218.55      8.24 o 
  -5   3   0      775.30      750.48      7.70 o 
  -4   3   0      313.24      296.27      4.78 o 
  -3   3   0     4147.45     4242.35     14.17 o 
  -2   3   0     8118.45     8477.63     16.49 o 
  -1   3   0      530.49      548.58      3.98 o 
   0   3   0       94.31      102.92      2.75 o 
   1   3   0      142.11      158.76      2.84 o 
   2   3   0     3499.23     3458.60     12.04 o 
   3   3   0     5075.02     5131.24     13.71 o 
   4   3   0      342.06      368.76      6.05 o 
   5   3   0      659.33      672.81      6.76 o 
   6   3   0      347.87      359.69      9.31 o 
   7   3   0      144.46      140.12      9.01 o 
   8   3   0       41.77       46.18      8.30 o 
   9   3   0       52.08       49.33     12.39 o 
  -8   4   0        6.27        8.89     13.60 o 
  -7   4   0      820.30      819.79     16.54 o 
  -6   4   0     1013.68     1032.89     14.30 o 
  -5   4   0      436.28      448.15      8.23 o 
  -4   4   0      272.47      264.11      6.30 o 
  -3   4   0     1518.69     1525.59      8.52 o 
  -2   4   0      753.31      760.71      8.26 o 
  -1   4   0     2402.43     2310.91     17.41 o 
   0   4   0      446.57      434.96      6.09 o 
   1   4   0     2418.08     2443.73     12.79 o 
   2   4   0     4913.51     4946.58     19.41 o 
   3   4   0       13.04       16.71      3.59 o 
   4   4   0      447.90      444.74      5.27 o 
   5   4   0      140.65      132.67      5.90 o 
   6   4   0      395.75      384.94     12.92 o 
   7   4   0      526.21      512.34     14.06 o 
   8   4   0       53.42       68.07     10.37 o 
   9   4   0       37.04       41.97     12.29 o 
  -8   5   0       59.64       51.99     14.45 o 
  -7   5   0      532.37      551.49     15.11 o 
  -6   5   0      465.56      457.17     11.53 o 
  -5   5   0      794.07      783.98     12.72 o 
  -4   5   0        5.61        7.02      6.22 o 
  -3   5   0      165.09      150.17      4.52 o 
  -2   5   0     3245.95     3314.00     15.34 o 
  -1   5   0     2618.30     2646.76     28.44 o 
   0   5   0       26.24       26.44      4.17 o 
   1   5   0      225.63      241.31      4.12 o 
   2   5   0      309.07      320.37      6.64 o 
   3   5   0     2055.32     1990.49     13.67 o 
   4   5   0     1232.51     1237.62     11.15 o 
   5   5   0       23.33       22.60      5.96 o 
   6   5   0      231.51      232.38     11.98 o 
   7   5   0       51.76       54.92     17.59 o 
   8   5   0       30.27       33.99     16.22 o 
  -8   6   0       62.24       71.63     15.02 o 
  -7   6   0       39.96       38.16     12.29 o 
  -6   6   0      667.93      658.75     13.94 o 
  -5   6   0      658.13      686.30     13.00 o 
  -4   6   0      324.99      331.49      9.64 o 
  -3   6   0       48.35       46.89      5.88 o 
  -2   6   0      626.85      626.88     10.02 o 
  -1   6   0      996.52     1002.11     10.85 o 
   0   6   0     3679.90     3611.67     19.55 o 
   1   6   0       14.53       25.85      2.48 o 
   2   6   0     1087.66     1131.09     11.78 o 
   3   6   0      275.55      262.24      7.25 o 
   4   6   0       10.99       11.34      5.38 o 
   5   6   0      234.94      229.67      8.85 o 
   6   6   0       57.32       52.81     14.73 o 
   7   6   0      115.98      116.53     19.88 o 
   8   6   0      167.59      179.03     19.56 o 
  -7   7   0       16.92       14.68     12.02 o 
  -6   7   0      177.08      181.36     10.88 o 
  -5   7   0      554.52      546.91     13.08 o 
  -4   7   0      831.33      815.85     12.75 o 
  -3   7   0      253.38      256.42      8.06 o 
  -2   7   0       97.32       96.33      6.21 o 
  -1   7   0     1980.95     1999.19     25.05 o 
   0   7   0     1001.78     1022.63     12.45 o 
   1   7   0        6.80        8.12      4.99 o 
   2   7   0      210.43      196.98      7.85 o 
   3   7   0        8.54        8.91      6.19 o 
   4   7   0     3149.86     3154.05     30.98 o 
   5   7   0      314.36      308.79     10.23 o 
   6   7   0        1.42        3.35     14.27 o 
   7   7   0        7.98       13.67     20.90 o 
   8   7   0       20.58       24.72     20.46 o 
  -7   8   0        3.16       -2.26     13.97 o 
  -6   8   0       18.52       19.03     11.04 o 
  -5   8   0      705.88      682.21     15.01 o 
  -4   8   0      376.75      385.40     10.98 o 
  -3   8   0      502.63      508.04     10.48 o 
  -2   8   0      335.30      344.14      9.39 o 
  -1   8   0        3.27        4.59      6.07 o 
   0   8   0      523.16      518.68      9.95 o 
   1   8   0     1559.93     1562.56     20.34 o 
   2   8   0       26.29       19.68      6.89 o 
   3   8   0      122.73      126.37      8.27 o 
   4   8   0       73.94       84.53      7.88 o 
   5   8   0       79.46       65.89      9.23 o 
   6   8   0      158.30      175.57     18.29 o 
   7   8   0       74.36       85.99     17.04 o 
  -6   9   0        9.91       11.43     13.41 o 
  -5   9   0       84.24       86.88     12.69 o 
  -4   9   0      120.35      127.20     10.96 o 
  -3   9   0      429.88      423.94     15.92 o 
  -2   9   0      368.06      380.81     14.74 o 
  -1   9   0      391.47      394.16     10.33 o 
   0   9   0      444.81      459.11     10.77 o 
   1   9   0       64.79       71.33      8.84 o 
   2   9   0      149.46      145.92      8.98 o 
   3   9   0      144.58      138.32      9.21 o 
   4   9   0       15.50       14.53      9.36 o 
   5   9   0      847.86      854.46     18.25 o 
   6   9   0       20.26       19.94     15.70 o 
  -5  10   0        7.47        6.38     13.35 o 
  -4  10   0      193.82      192.04     15.44 o 
  -3  10   0      229.43      232.86     13.15 o 
  -2  10   0      281.96      290.80     13.58 o 
  -1  10   0        2.05        2.96     10.72 o 
   0  10   0       62.96       65.76     11.36 o 
   1  10   0      452.47      452.94     13.01 o 
   2  10   0      988.77     1024.84     15.87 o 
   3  10   0        2.61        5.00      8.47 o 
   4  10   0        7.46        5.42     10.05 o 
   5  10   0       73.07       77.46     17.13 o 
   6  10   0        8.61       14.62     32.72 o 
  -4  11   0        0.53        1.70     17.89 o 
  -3  11   0      184.46      173.01     15.13 o 
  -2  11   0      349.92      334.63     14.62 o 
  -1  11   0      128.26      137.61     14.24 o 
   0  11   0        0.95        9.74     13.46 o 
   1  11   0       40.13       44.88     12.09 o 
   2  11   0        3.95        8.06     10.34 o 
   3  11   0       63.88       74.29     10.46 o 
   4  11   0      111.03      123.66     12.09 o 
  -2  12   0       85.84       90.48     13.34 o 
  -1  12   0      178.28      182.75     13.84 o 
   0  12   0        2.18        9.07     13.51 o 
   1  12   0        7.34        7.28     13.20 o 
   2  12   0      154.47      148.97     14.03 o 
   3  12   0      215.07      237.20     18.05 o 
  -2 -12   1      259.43      268.70     16.27 o 
  -1 -12   1      201.39      192.62     13.18 o 
   0 -12   1      193.85      189.78     13.30 o 
   1 -12   1        1.47        4.02     21.41 o 
   2 -12   1       11.15       13.83     14.34 o 
  -4 -11   1        2.36        1.36     10.92 o 
  -3 -11   1       23.17       20.27      9.92 o 
  -2 -11   1        1.32        3.81     11.39 o 
  -1 -11   1       50.47       48.21     12.23 o 
   0 -11   1      770.85      773.23     19.27 o 
   1 -11   1     1227.49     1233.21     18.65 o 
   2 -11   1        2.46        7.06     10.99 o 
   3 -11   1       19.76       16.49     11.89 o 
   4 -11   1      210.24      208.04     15.98 o 
  -5 -10   1      120.70      106.55     18.51 o 
  -4 -10   1      299.50      302.09     12.82 o 
  -3 -10   1      237.95      247.80     11.07 o 
  -2 -10   1        0.64        2.00      8.54 o 
  -1 -10   1      129.39      118.47     10.10 o 
   0 -10   1      297.99      302.09     12.21 o 
   1 -10   1       36.36       37.38      9.20 o 
   2 -10   1       12.45       15.23     10.32 o 
   3 -10   1      296.24      303.53     13.21 o 
   4 -10   1      301.29      299.30     13.53 o 
   5 -10   1      526.47      524.30     16.73 o 
  -6  -9   1        1.91        5.71     16.09 o 
  -5  -9   1      293.55      294.42     16.56 o 
  -4  -9   1      161.38      185.90     10.91 o 
  -3  -9   1       92.87       93.20      8.62 o 
  -2  -9   1      408.34      398.90     10.84 o 
  -1  -9   1       17.35       16.32      7.78 o 
   0  -9   1      397.45      403.36     10.44 o 
   1  -9   1      532.66      523.34     12.36 o 
   2  -9   1     1405.16     1430.14     18.51 o 
   3  -9   1        2.29        1.62     10.58 o 
   4  -9   1       60.83       43.42     12.50 o 
   5  -9   1      152.93      150.25     11.58 o 
   6  -9   1      499.19      532.28     17.89 o 
  -7  -8   1       79.31       98.23     21.51 o 
  -6  -8   1       50.43       42.88     16.78 o 
  -5  -8   1        0.02       -0.29     12.28 o 
  -4  -8   1      375.35      371.86     11.58 o 
  -3  -8   1      898.31      906.20     15.77 o 
  -2  -8   1     1058.24     1078.48     13.85 o 
  -1  -8   1        1.96        6.00      5.80 o 
   0  -8   1      217.08      213.29      7.75 o 
   1  -8   1      137.74      137.05      6.27 o 
   2  -8   1      400.10      398.61      8.73 o 
   3  -8   1      755.40      787.09     14.48 o 
   4  -8   1      350.66      331.28     11.10 o 
   5  -8   1      134.69      153.36     10.25 o 
   6  -8   1      366.46      399.12     13.99 o 
   7  -8   1       67.04       74.85     15.42 o 
  -7  -7   1       58.76       74.46     22.10 o 
  -6  -7   1      404.82      395.10     20.09 o 
  -5  -7   1       20.51       22.38      7.99 o 
  -4  -7   1       15.85       15.70      6.39 o 
  -3  -7   1       10.67       10.01      6.26 o 
  -2  -7   1      872.36      867.42      9.75 o 
  -1  -7   1      685.28      690.20      9.31 o 
   0  -7   1      268.54      262.07      6.77 o 
   1  -7   1      718.32      722.18      9.38 o 
   2  -7   1      866.57      842.62     11.00 o 
   3  -7   1      976.02      973.54     12.50 o 
   4  -7   1       53.06       57.84      7.88 o 
   5  -7   1       17.82       20.74      8.01 o 
   6  -7   1      122.28      131.87     10.92 o 
   7  -7   1      848.96      869.86     20.07 o 
  -8  -6   1       34.30       39.10     17.00 o 
  -7  -6   1      271.13      294.77     19.15 o 
  -6  -6   1       82.52       81.37     15.73 o 
  -5  -6   1       54.27       52.39      7.24 o 
  -4  -6   1      281.27      288.21      7.62 o 
  -3  -6   1      860.01      844.20     10.74 o 
  -2  -6   1     1901.88     1831.99     11.12 o 
  -1  -6   1      555.58      528.50      7.55 o 
   0  -6   1      223.88      229.88      5.67 o 
   1  -6   1      112.59      106.15      5.06 o 
   2  -6   1       21.21       20.21      2.66 o 
   3  -6   1      379.81      373.28      8.33 o 
   4  -6   1     1482.30     1457.83     15.71 o 
   5  -6   1       32.13       31.94      7.65 o 
   6  -6   1      192.85      189.10      9.85 o 
   7  -6   1      195.70      199.85     13.37 o 
   8  -6   1       15.06       24.93     13.87 o 
  -8  -5   1        6.63        5.53     13.64 o 
  -7  -5   1      119.67      107.35     12.87 o 
  -6  -5   1      184.13      187.24     11.65 o 
  -5  -5   1     1040.36     1037.84     11.25 o 
  -4  -5   1        7.93        8.93      4.47 o 
  -3  -5   1       48.18       58.99      5.06 o 
  -2  -5   1        7.47        7.83      2.33 o 
  -1  -5   1     2479.55     2490.82     11.49 o 
   0  -5   1     3152.79     3148.84     14.75 o 
   1  -5   1      584.85      556.47      7.80 o 
   2  -5   1     2370.45     2498.81     15.65 o 
   3  -5   1     1506.18     1500.54     12.73 o 
   4  -5   1     1050.02     1047.02     12.89 o 
   5  -5   1       73.84       77.72      7.40 o 
   6  -5   1      117.53      120.12      8.76 o 
   7  -5   1       72.30       84.10     11.16 o 
   8  -5   1      529.48      534.88     20.22 o 
  -8  -4   1      246.65      233.67     13.87 o 
  -7  -4   1       27.51       32.55      9.46 o 
  -6  -4   1      102.28      112.66      8.60 o 
  -5  -4   1      199.81      196.32      5.92 o 
  -4  -4   1      433.52      427.81      6.16 o 
  -3  -4   1     1511.96     1539.52     11.36 o 
  -2  -4   1      583.38      598.09      5.67 o 
  -1  -4   1     1067.42     1005.38      5.59 o 
   0  -4   1      265.09      240.07      3.75 o 
   1  -4   1      296.01      297.94      4.98 o 
   2  -4   1        3.01        6.66      2.34 o 
   3  -4   1      300.38      298.47      5.36 o 
   4  -4   1     2784.56     2777.54     16.40 o 
   5  -4   1     3186.67     3144.98     27.36 o 
   6  -4   1        4.88        7.01      6.74 o 
   7  -4   1        2.00        2.32      8.52 o 
   8  -4   1      127.67      139.52     14.85 o 
   9  -4   1       99.18      120.07     23.03 o 
  -9  -3   1      157.24      150.05     13.87 o 
  -8  -3   1       17.84       18.24      8.60 o 
  -7  -3   1       65.74       66.66      8.46 o 
  -6  -3   1       27.71       19.45      6.64 o 
  -5  -3   1      766.10      723.68      8.10 o 
  -4  -3   1     1914.69     1874.19      9.69 o 
  -3  -3   1        9.19        8.45      1.99 o 
  -2  -3   1     1159.42     1209.54      7.51 o 
  -1  -3   1       28.32       31.13      1.47 o 
   0  -3   1     1393.68     1345.29      9.27 o 
   1  -3   1     2476.86     2408.97     17.55 o 
   2  -3   1     2067.05     2051.60      7.28 o 
   3  -3   1      629.20      675.90      5.35 o 
   4  -3   1     1357.29     1336.42      9.88 o 
   5  -3   1       85.19       86.90      4.27 o 
   6  -3   1      132.91      126.99      6.88 o 
   7  -3   1      479.44      489.31     14.57 o 
   8  -3   1      173.10      176.90     14.92 o 
   9  -3   1      168.57      163.23     16.05 o 
  -9  -2   1        1.93        2.05     13.89 o 
  -8  -2   1      340.68      358.07     12.56 o 
  -7  -2   1      656.57      646.17     14.71 o 
  -6  -2   1       25.53       22.99      7.33 o 
  -5  -2   1       94.68       89.63      3.26 o 
  -4  -2   1       75.75       63.61      2.34 o 
  -3  -2   1      681.57      621.75      4.08 o 
  -2  -2   1     2032.34     1972.57      7.21 o 
  -1  -2   1     6144.55     6205.86     23.69 o 
   0  -2   1     1712.91     1739.81      4.44 o 
   1  -2   1       49.02       51.91      1.45 o 
   2  -2   1     1719.10     1725.93      8.80 o 
   3  -2   1      523.04      497.72      4.43 o 
   4  -2   1       19.30       24.84      3.10 o 
   5  -2   1     1944.40     1928.25     11.61 o 
   6  -2   1     2568.54     2547.71     24.77 o 
   7  -2   1       47.31       49.44      7.91 o 
   8  -2   1       28.90       29.17     12.26 o 
   9  -2   1       45.56       47.93     16.44 o 
  -9  -1   1      102.61      117.52     14.96 o 
  -8  -1   1      416.09      413.16     14.13 o 
  -7  -1   1       37.26       40.00      7.98 o 
  -6  -1   1      727.06      751.02     11.84 o 
  -5  -1   1       32.00       31.23      2.26 o 
  -4  -1   1      760.53      741.36      5.60 o 
  -3  -1   1     2909.84     2902.74     14.34 o 
  -2  -1   1     1053.44     1032.52      7.37 o 
  -1  -1   1       38.04       41.99      0.85 o 
   1  -1   1      403.22      398.65      2.33 o 
   2  -1   1     8231.63     8000.86     30.80 o 
   3  -1   1      762.00      766.58      5.16 o 
   4  -1   1      479.06      508.17      5.40 o 
   5  -1   1       42.20       42.47      3.57 o 
   6  -1   1      482.31      494.78      7.99 o 
   7  -1   1      373.99      387.30     10.48 o 
   8  -1   1      611.40      618.73     17.65 o 
   9  -1   1       13.96       13.25     16.15 o 
  -9   0   1       91.16       90.38     14.23 o 
  -8   0   1       19.66       15.28     12.38 o 
  -7   0   1      811.15      826.20     13.88 o 
  -6   0   1     1105.23     1100.84     13.45 o 
  -5   0   1       14.87       15.27      2.46 o 
  -4   0   1      170.37      170.58      2.77 o 
  -3   0   1      767.60      725.32      4.08 o 
  -2   0   1     6160.23     6256.26     23.87 o 
  -1   0   1      470.04      478.49      2.51 o 
   1   0   1      140.00      127.78      1.01 o 
   2   0   1     1140.30     1188.54      7.26 o 
   3   0   1       42.32       34.53      1.67 o 
   4   0   1     1508.14     1369.24      7.34 o 
   5   0   1        1.99        3.51      1.45 o 
   6   0   1      987.19      968.99      9.78 o 
   7   0   1      556.17      552.25     10.21 o 
   8   0   1       37.62       40.33     11.99 o 
   9   0   1       16.22        9.49     16.11 o 
  -9   1   1       26.74       36.19     17.74 o 
  -8   1   1       57.64       52.63     12.87 o 
  -7   1   1      298.53      295.13     11.52 o 
  -6   1   1      457.56      449.39      8.31 o 
  -5   1   1     1002.67     1022.72     10.73 o 
  -4   1   1      233.77      230.51      3.49 o 
  -3   1   1     1543.62     1467.25      8.23 o 
  -2   1   1     1023.68     1062.85      8.13 o 
  -1   1   1      225.40      222.55      1.67 o 
   0   1   1      668.78      703.17      2.76 o 
   1   1   1     1818.20     1868.29      6.84 o 
   2   1   1     4347.28     4397.41     14.54 o 
   3   1   1     2795.18     2728.74      9.46 o 
   4   1   1      936.19      928.60      8.18 o 
   5   1   1       58.64       62.85      4.82 o 
   6   1   1      299.12      280.03      5.87 o 
   7   1   1       74.43       77.89      6.17 o 
   8   1   1      501.08      493.19     11.23 o 
   9   1   1      151.60      159.10     18.09 o 
  -9   2   1       85.36      110.25     18.32 o 
  -8   2   1      198.06      213.91     12.52 o 
  -7   2   1      106.37      109.76     12.29 o 
  -6   2   1      894.43      902.68     14.08 o 
  -5   2   1     2008.94     1984.17     11.46 o 
  -4   2   1      455.98      468.30      5.46 o 
  -3   2   1        5.46        8.66      3.01 o 
  -2   2   1       97.05       93.74      2.70 o 
  -1   2   1     8917.42     9033.50     42.39 o 
   0   2   1      461.85      487.07      3.23 o 
   1   2   1      333.50      350.41      3.33 o 
   2   2   1        9.48       11.57      1.25 o 
   3   2   1     1410.27     1486.62      6.95 o 
   4   2   1     1042.02     1029.08      7.22 o 
   5   2   1     1256.85     1242.09      9.24 o 
   6   2   1       72.48       65.13      4.35 o 
   7   2   1      267.21      247.91      8.36 o 
   8   2   1      152.73      135.54      8.54 o 
   9   2   1       13.17       17.86     14.46 o 
  -9   3   1      274.85      278.28     35.01 o 
  -8   3   1       43.79       46.03     11.68 o 
  -7   3   1       41.79       40.79     11.45 o 
  -6   3   1       34.03       32.91      5.71 o 
  -5   3   1       15.45       18.46      4.76 o 
  -4   3   1     2670.73     2672.45     14.75 o 
  -3   3   1       72.27       78.35      3.85 o 
  -1   3   1      868.71      860.88      6.09 o 
   0   3   1     1623.04     1668.35     11.41 o 
   1   3   1     7151.98     6838.84     22.14 o 
   2   3   1      282.94      286.70      3.79 o 
   3   3   1     2252.84     2231.32     17.29 o 
   4   3   1     1112.68     1025.16      7.31 o 
   5   3   1      128.91      122.58      4.12 o 
   6   3   1       19.01       23.07      5.87 o 
   7   3   1      696.16      624.43     13.33 o 
   8   3   1      141.79      150.11      9.04 o 
   9   3   1      267.07      268.95     17.08 o 
  -8   4   1       93.41       88.56     15.15 o 
  -7   4   1      573.75      594.49     17.93 o 
  -6   4   1      168.06      173.13      8.67 o 
  -5   4   1     1032.98     1036.07     11.72 o 
  -4   4   1      294.72      297.94      6.52 o 
  -3   4   1      232.25      233.50      5.03 o 
  -2   4   1        7.73       20.92      2.20 o 
  -1   4   1      846.93      884.75      7.77 o 
   0   4   1     3654.70     3678.73     30.40 o 
   1   4   1      599.41      579.14      6.72 o 
   2   4   1      552.02      550.05      5.81 o 
   3   4   1      188.52      177.46      5.00 o 
   4   4   1       96.94      106.79      3.63 o 
   5   4   1      617.56      608.52      9.36 o 
   6   4   1      826.33      825.10     12.97 o 
   7   4   1        6.03        7.35     10.34 o 
   8   4   1       12.81        9.03      9.12 o 
   9   4   1       29.39       45.93     11.88 o 
  -8   5   1      175.98      189.61     16.38 o 
  -7   5   1      202.77      218.37     12.17 o 
  -6   5   1        0.68        4.67      7.77 o 
  -5   5   1        8.46       11.61      7.24 o 
  -4   5   1      323.24      316.40      7.20 o 
  -3   5   1     4323.20     4309.03     17.45 o 
  -2   5   1       29.17       39.40      3.17 o 
  -1   5   1       50.08       52.43      3.35 o 
   0   5   1       78.11       66.32      5.20 o 
   1   5   1      766.82      710.09      6.71 o 
   2   5   1     4286.89     4236.48     16.47 o 
   3   5   1        4.01        4.34      2.04 o 
   4   5   1     1067.85     1062.43     11.34 o 
   5   5   1      287.00      294.78      8.43 o 
   6   5   1      111.71      117.03      8.58 o 
   7   5   1       63.04       70.97     12.56 o 
   8   5   1      124.64      117.08     16.05 o 
   9   5   1      105.93      110.92     14.77 o 
  -8   6   1      132.11      134.51     19.46 o 
  -7   6   1      469.37      475.24     15.75 o 
  -6   6   1      508.34      534.78     15.49 o 
  -5   6   1      258.91      241.02     10.13 o 
  -4   6   1     1384.54     1326.81     14.48 o 
  -3   6   1      512.52      521.75      9.73 o 
  -2   6   1      828.75      812.50     11.40 o 
  -1   6   1      302.62      296.72      7.86 o 
   0   6   1       98.34      102.73      6.65 o 
   1   6   1     1542.03     1535.64      9.80 o 
   2   6   1     1098.81     1134.65     13.45 o 
   3   6   1      134.24      128.58      6.39 o 
   4   6   1      710.43      714.12     10.17 o 
   5   6   1       52.82       48.56      7.29 o 
   6   6   1      717.58      687.89     21.11 o 
   7   6   1      208.13      223.77     22.77 o 
   8   6   1        2.91        4.73     15.24 o 
  -7   7   1       42.62       40.60     13.30 o 
  -6   7   1      119.51      123.72     10.66 o 
  -5   7   1      408.25      406.03     12.21 o 
  -4   7   1      119.50      112.03      8.30 o 
  -3   7   1     1128.32     1112.91     13.76 o 
  -2   7   1     3009.45     2981.41     21.41 o 
  -1   7   1       27.54       24.87      5.73 o 
   0   7   1      357.26      355.75      9.71 o 
   1   7   1       33.43       33.44      5.84 o 
   2   7   1      772.64      736.74     11.02 o 
   3   7   1     1242.00     1207.26     13.53 o 
   4   7   1      248.66      244.09      8.24 o 
   5   7   1       10.67       12.69      7.72 o 
   6   7   1        8.29        3.18     14.82 o 
   7   7   1        6.19        6.37     15.92 o 
   8   7   1       95.65       91.23     22.13 o 
  -7   8   1       94.76       88.18     20.08 o 
  -6   8   1      664.06      660.97     16.00 o 
  -5   8   1      676.74      663.95     15.12 o 
  -4   8   1       49.71       46.56      8.27 o 
  -3   8   1      655.46      638.59     12.26 o 
  -2   8   1       23.14       26.34      6.74 o 
  -1   8   1      762.86      762.02     12.18 o 
   0   8   1      554.66      556.74     11.51 o 
   1   8   1      126.29      123.19      7.48 o 
   2   8   1      182.30      182.05      8.43 o 
   3   8   1      101.70      100.20      7.88 o 
   4   8   1       64.56       65.22      7.75 o 
   5   8   1      274.92      296.69     11.42 o 
   6   8   1        0.31        3.68     14.90 o 
   7   8   1      208.08      213.36     19.22 o 
  -6   9   1       67.72       67.29     12.70 o 
  -5   9   1      221.29      216.43     12.13 o 
  -4   9   1      657.86      665.77     14.02 o 
  -3   9   1        1.08        1.50      8.30 o 
  -2   9   1      660.14      662.35     13.01 o 
  -1   9   1     2827.82     2877.14     22.65 o 
   0   9   1      486.47      490.86     12.04 o 
   1   9   1      108.28      113.69      8.03 o 
   2   9   1       27.25       23.59      8.80 o 
   3   9   1      429.16      433.19     11.33 o 
   4   9   1      287.07      292.78     11.93 o 
   5   9   1        5.56       11.62     11.17 o 
   6   9   1       16.89       18.28     16.83 o 
  -5  10   1      776.91      767.73     20.12 o 
  -4  10   1      334.70      322.71     13.71 o 
  -3  10   1        5.87       10.04     10.20 o 
  -2  10   1        1.94        0.56     11.75 o 
  -1  10   1        7.06        5.47      9.93 o 
   0  10   1      879.13      903.79     16.50 o 
   1  10   1      401.90      404.71     13.33 o 
   2  10   1       46.18       39.40      9.80 o 
   3  10   1       59.49       57.00      9.28 o 
   4  10   1       15.91       18.54     10.47 o 
   5  10   1       91.22      113.35     13.23 o 
   6  10   1      287.48      267.79     38.50 o 
  -4  11   1       76.87       65.80     16.41 o 
  -3  11   1      770.83      748.95     22.07 o 
  -2  11   1        5.69        5.51     17.31 o 
  -1  11   1       82.03       86.48     13.87 o 
   0  11   1      374.52      368.24     15.74 o 
   1  11   1      175.76      176.45     13.97 o 
   2  11   1       57.57       70.09     11.38 o 
   3  11   1        0.02        5.20     10.75 o 
   4  11   1      112.25      111.10     13.31 o 
   5  11   1       36.90       43.99     16.48 o 
  -2  12   1       19.80       17.75     18.21 o 
  -1  12   1       76.21       75.89     14.13 o 
   0  12   1        3.06        6.45     12.70 o 
   1  12   1      698.68      714.32     20.38 o 
   2  12   1      106.19       99.22     14.64 o 
   3  12   1       42.89       43.34     15.57 o 
  -2 -12   2      133.96      145.55     14.92 o 
  -1 -12   2       32.35       33.13     12.42 o 
   0 -12   2        0.18        1.95     14.52 o 
   1 -12   2       37.52       46.66     14.02 o 
   2 -12   2      602.86      645.98     23.81 o 
  -4 -11   2        0.16        1.22     15.74 o 
  -3 -11   2       26.70       22.46     12.17 o 
  -2 -11   2      183.53      204.51     11.11 o 
  -1 -11   2       85.09      107.09     11.67 o 
   0 -11   2        0.44       -0.93     11.83 o 
   1 -11   2        9.72       13.09     10.52 o 
   2 -11   2       39.52       44.02     11.28 o 
   3 -11   2       72.36       66.64     12.35 o 
   4 -11   2      132.90      138.93     14.92 o 
  -5 -10   2        2.27       15.22     13.09 o 
  -4 -10   2       28.51       39.99     10.44 o 
  -3 -10   2      164.14      172.72     10.46 o 
  -2 -10   2       59.01       70.69      9.21 o 
  -1 -10   2      105.22      104.17      9.56 o 
   0 -10   2      225.84      224.91     11.95 o 
   1 -10   2        0.46        1.70      9.88 o 
   2 -10   2      931.25      935.89     17.32 o 
   3 -10   2      869.98      862.68     19.70 o 
   4 -10   2      105.66      102.44     13.27 o 
   5 -10   2        3.98        2.54     11.78 o 
  -6  -9   2       85.21       90.87     18.35 o 
  -5  -9   2       51.47       44.21     13.71 o 
  -4  -9   2      463.34      465.13     13.34 o 
  -3  -9   2        0.17        1.47      7.92 o 
  -2  -9   2       21.96       19.88      7.69 o 
  -1  -9   2      562.39      554.25     11.66 o 
   0  -9   2      710.17      743.95     12.90 o 
   1  -9   2       22.01       23.23      8.31 o 
   2  -9   2       10.41       11.00      8.61 o 
   3  -9   2       14.37       17.76      9.69 o 
   4  -9   2      627.86      640.09     15.79 o 
   5  -9   2      479.99      469.04     14.81 o 
   6  -9   2       29.31       21.95     11.11 o 
  -7  -8   2       12.88       11.44     32.73 o 
  -6  -8   2        1.03        8.15     17.02 o 
  -5  -8   2      255.72      252.91     14.86 o 
  -4  -8   2      112.77      131.57      9.49 o 
  -3  -8   2        4.43        6.63      7.18 o 
  -2  -8   2       91.45       95.13      7.73 o 
  -1  -8   2       21.73       17.69      5.84 o 
   0  -8   2      424.31      429.55      8.77 o 
   1  -8   2      854.48      846.83     10.16 o 
   2  -8   2      460.11      447.15     11.34 o 
   3  -8   2      602.11      616.25     13.35 o 
   4  -8   2      553.60      559.49     14.89 o 
   5  -8   2       73.47       79.64      9.86 o 
   6  -8   2       46.65       43.41     11.54 o 
   7  -8   2       20.71       21.19     14.82 o 
  -7  -7   2      119.91      157.43     19.53 o 
  -6  -7   2       19.89       22.27     18.66 o 
  -5  -7   2      248.79      241.96     13.62 o 
  -4  -7   2      116.78      123.03      7.51 o 
  -3  -7   2      399.54      406.57      9.39 o 
  -2  -7   2       15.74       17.95      6.12 o 
  -1  -7   2      395.63      401.88      7.78 o 
   0  -7   2     1578.20     1509.32     11.21 o 
   1  -7   2      870.13      854.97      8.22 o 
   2  -7   2      238.27      230.45      6.18 o 
   3  -7   2       16.72       19.84      6.80 o 
   4  -7   2        4.56        6.04      6.88 o 
   5  -7   2      904.55      911.94     14.06 o 
   6  -7   2      796.22      765.54     15.75 o 
   7  -7   2      115.69      123.53     12.91 o 
  -8  -6   2       56.97       58.58     17.12 o 
  -7  -6   2        5.43        7.01     15.47 o 
  -6  -6   2       95.24      101.56     14.00 o 
  -5  -6   2       23.60       25.40     10.43 o 
  -4  -6   2      867.33      882.70     11.08 o 
  -3  -6   2      970.79      977.86     11.37 o 
  -2  -6   2      533.18      530.25      7.18 o 
  -1  -6   2      109.88       94.12      3.33 o 
   0  -6   2       38.11       46.93      3.88 o 
   1  -6   2      794.92      801.14      7.14 o 
   2  -6   2     1957.54     1937.93     12.76 o 
   3  -6   2      259.91      246.18      7.82 o 
   4  -6   2      230.37      247.36      8.61 o 
   5  -6   2      255.89      250.61      8.98 o 
   6  -6   2      327.87      322.11     11.74 o 
   7  -6   2      179.28      176.64     13.31 o 
   8  -6   2        7.73        7.57     12.41 o 
  -8  -5   2        2.72       -1.46     16.10 o 
  -7  -5   2      450.82      414.01     16.50 o 
  -6  -5   2      226.00      229.08     11.30 o 
  -5  -5   2        3.39        9.36      8.19 o 
  -4  -5   2      494.39      483.97      6.71 o 
  -3  -5   2     1283.28     1303.74      7.97 o 
  -2  -5   2     1197.34     1181.95      9.58 o 
  -1  -5   2      677.57      691.21      5.86 o 
   0  -5   2      253.26      262.76      4.62 o 
   1  -5   2     1991.21     1926.54     12.58 o 
   2  -5   2     2186.90     2184.05     10.95 o 
   3  -5   2      590.91      620.47      8.08 o 
   4  -5   2      383.10      384.19      8.80 o 
   5  -5   2      261.92      253.27      8.43 o 
   6  -5   2      794.75      817.96     12.73 o 
   7  -5   2      423.34      424.27     14.88 o 
   8  -5   2       89.99       92.40     12.63 o 
  -8  -4   2      391.79      397.01     17.58 o 
  -7  -4   2       34.01       37.34     10.67 o 
  -6  -4   2        5.31        4.30      7.52 o 
  -5  -4   2      446.55      446.79     11.38 o 
  -4  -4   2       27.35       30.83      3.39 o 
  -3  -4   2     1249.84     1195.32      8.38 o 
  -2  -4   2      714.13      645.70      5.17 o 
  -1  -4   2     2868.44     2938.95     10.20 o 
   0  -4   2       28.18       34.04      2.03 o 
   1  -4   2       85.30       81.68      2.58 o 
   2  -4   2     2634.77     2678.31     10.07 o 
   3  -4   2     1156.64     1102.65      7.86 o 
   4  -4   2      262.82      236.46      4.63 o 
   5  -4   2      182.80      172.73      5.93 o 
   6  -4   2      167.56      159.70      7.77 o 
   7  -4   2       53.59       56.36     10.51 o 
   8  -4   2      120.87      127.81     12.17 o 
   9  -4   2       85.66      103.49     23.44 o 
  -8  -3   2       91.58       94.04     12.39 o 
  -7  -3   2      272.60      260.73     12.08 o 
  -6  -3   2     1654.00     1618.74     16.01 o 
  -5  -3   2      607.83      575.81      9.79 o 
  -4  -3   2       83.69       88.23      2.06 o 
  -3  -3   2     1232.72     1243.45     12.32 o 
  -2  -3   2     1735.86     1711.26      7.85 o 
  -1  -3   2     2380.97     2321.46     10.24 o 
   0  -3   2     4523.95     4546.34     17.86 o 
   1  -3   2     1636.29     1733.41      9.30 o 
   2  -3   2     1170.37     1112.07      8.76 o 
   3  -3   2      344.24      327.92      3.69 o 
   4  -3   2      905.22      933.86      8.64 o 
   5  -3   2      159.40      155.90      4.05 o 
   6  -3   2       73.56       82.56      5.66 o 
   7  -3   2      465.01      459.17     13.67 o 
   8  -3   2      269.90      257.27     15.69 o 
   9  -3   2       87.32       86.91     14.87 o 
  -9  -2   2      319.96      289.54     20.55 o 
  -8  -2   2      182.68      188.42     12.77 o 
  -7  -2   2      213.56      212.05     11.48 o 
  -6  -2   2      240.63      237.43      8.51 o 
  -5  -2   2      322.60      323.75      7.62 o 
  -4  -2   2     1067.05     1051.34     11.46 o 
  -3  -2   2        0.65        3.45      1.65 o 
  -2  -2   2      952.92      918.68      5.57 o 
  -1  -2   2     1956.77     2009.72      5.43 o 
   0  -2   2    33310.71    30766.00    343.92 o 
   1  -2   2      790.90      818.90      4.21 o 
   2  -2   2     1746.28     1790.70      8.79 o 
   3  -2   2     3435.24     3549.50     31.71 o 
   4  -2   2     3143.85     3051.74     22.58 o 
   5  -2   2       98.01       93.30      3.98 o 
   6  -2   2      324.85      317.21      6.99 o 
   7  -2   2       18.95       23.30      7.67 o 
   8  -2   2       39.11       29.24     12.27 o 
   9  -2   2      113.04      108.23     18.02 o 
  -9  -1   2       73.63       83.18     14.78 o 
  -8  -1   2       97.15      102.91     11.53 o 
  -7  -1   2      427.88      424.43     13.23 o 
  -6  -1   2      793.39      765.91     13.17 o 
  -5  -1   2     2854.75     2818.10     38.92 o 
  -4  -1   2      583.31      606.10      5.89 o 
  -3  -1   2      258.22      308.13      3.97 o 
  -2  -1   2        1.40        2.22      1.85 o 
  -1  -1   2      784.60      764.06      2.96 o 
   0  -1   2     3162.81     3253.79     10.44 o 
   1  -1   2      546.52      581.79      2.56 o 
   2  -1   2        3.01        3.91      1.14 o 
   3  -1   2        6.82       21.19      2.41 o 
   4  -1   2      524.71      531.99      5.42 o 
   5  -1   2      798.26      826.82      7.16 o 
   6  -1   2      710.96      702.29      7.68 o 
   7  -1   2       25.54       26.19      6.37 o 
   8  -1   2      175.17      162.86     13.02 o 
   9  -1   2       32.05       18.55     15.59 o 
  -9   0   2      399.19      380.15     20.76 o 
  -8   0   2      293.94      281.57     13.45 o 
  -7   0   2      107.45      116.36     10.16 o 
  -6   0   2        1.02        1.94      7.22 o 
  -5   0   2     1243.51     1248.84     11.05 o 
  -4   0   2      839.73      827.08      7.04 o 
  -3   0   2     3064.56     3094.77     13.28 o 
  -2   0   2      876.14      868.28      8.25 o 
  -1   0   2     2479.40     2537.39     11.11 o 
   0   0   2       18.83       23.53      0.93 o 
   1   0   2    13223.22    12248.26     84.50 o 
   2   0   2     1167.61     1177.75      7.72 o 
   3   0   2      101.63       96.53      1.92 o 
   4   0   2     3021.42     3123.13     13.49 o 
   5   0   2     1273.60     1214.05      7.32 o 
   6   0   2      198.57      192.02      5.44 o 
   7   0   2        2.24        0.32      4.84 o 
   8   0   2       41.42       41.89     14.61 o 
   9   0   2       19.63       24.36     16.71 o 
  -9   1   2       54.99       54.75     15.51 o 
  -8   1   2      132.71      115.53     13.86 o 
  -7   1   2      899.56      917.20     16.70 o 
  -6   1   2      314.99      341.23     10.28 o 
  -5   1   2     3333.45     3259.32     16.85 o 
  -4   1   2     2288.19     2232.98     20.75 o 
  -3   1   2     2603.33     2686.35      9.01 o 
  -2   1   2     1506.25     1660.78      6.36 o 
  -1   1   2       68.34       80.50      1.34 o 
   0   1   2      143.23      145.38      1.90 o 
   1   1   2     8427.54     8547.19     32.71 o 
   2   1   2     1829.40     1863.62     12.19 o 
   3   1   2        9.91       13.27      2.10 o 
   4   1   2     1307.58     1488.86     10.55 o 
   5   1   2      263.96      284.59      4.78 o 
   6   1   2     1098.05     1080.65     10.75 o 
   7   1   2      290.43      296.02      7.00 o 
   8   1   2        3.11        6.29      8.63 o 
   9   1   2      181.69      167.78     18.48 o 
  -9   2   2       26.86       23.10     21.37 o 
  -8   2   2      816.06      801.71     20.77 o 
  -7   2   2      778.84      767.47     18.61 o 
  -6   2   2       17.04       15.79      7.08 o 
  -5   2   2     1040.60     1050.52      8.69 o 
  -4   2   2      162.91      171.11      3.96 o 
  -3   2   2     3173.38     3103.82     16.80 o 
  -2   2   2     3774.03     3935.51     14.71 o 
  -1   2   2     1020.64     1009.05      5.95 o 
   0   2   2     1679.69     1720.30     13.47 o 
   1   2   2     1461.80     1483.34      8.18 o 
   2   2   2     2366.44     2388.75      9.65 o 
   3   2   2     1145.47     1065.03      7.72 o 
   4   2   2      343.68      321.73      5.49 o 
   5   2   2     1195.03     1201.15     10.11 o 
   6   2   2      763.26      690.62      8.24 o 
   7   2   2      276.76      269.23     10.04 o 
   8   2   2       30.34       40.19      7.59 o 
   9   2   2       36.46       47.04     14.48 o 
  -8   3   2       15.60       13.89     13.17 o 
  -7   3   2      272.74      277.80     14.55 o 
  -6   3   2     1486.40     1497.52     15.22 o 
  -5   3   2      662.15      690.08      9.34 o 
  -4   3   2     2088.15     2031.84     13.27 o 
  -3   3   2     1157.42     1109.09      8.34 o 
  -2   3   2      885.69      969.47      7.32 o 
  -1   3   2     2682.49     2824.83     10.19 o 
   0   3   2      700.98      727.07      7.94 o 
   1   3   2      455.81      464.08      6.05 o 
   2   3   2     1072.73     1027.11     10.17 o 
   3   3   2      706.88      659.45      4.92 o 
   4   3   2       32.05       34.46      2.59 o 
   5   3   2      277.91      283.10      5.26 o 
   6   3   2      233.33      239.49      7.57 o 
   7   3   2      401.00      419.45     13.11 o 
   8   3   2      135.78      161.31      9.08 o 
   9   3   2       68.23       80.02     13.93 o 
  -8   4   2      374.24      393.67     17.54 o 
  -7   4   2      973.96      996.52     25.33 o 
  -6   4   2      528.94      532.03     11.73 o 
  -5   4   2       81.39       90.13      5.93 o 
  -4   4   2      544.33      559.56      7.74 o 
  -3   4   2       92.53       86.95      4.39 o 
  -2   4   2     3267.37     3244.49     14.61 o 
  -1   4   2     6403.22     6548.35     21.90 o 
   0   4   2      912.68      909.31     10.12 o 
   1   4   2     2811.71     3089.06     17.40 o 
   2   4   2      171.79      185.08      5.58 o 
   3   4   2     1183.36     1185.12      8.83 o 
   4   4   2     1058.57     1015.44     10.83 o 
   5   4   2        7.12        7.00      3.29 o 
   6   4   2      262.11      250.32      9.44 o 
   7   4   2      144.38      135.57     12.01 o 
   8   4   2      141.12      129.35     12.55 o 
   9   4   2       23.27       35.90     11.16 o 
  -8   5   2       24.14       25.48     17.00 o 
  -7   5   2       57.59       69.33     13.50 o 
  -6   5   2      608.34      610.06     13.04 o 
  -5   5   2     2167.30     2191.90     16.51 o 
  -4   5   2      239.04      252.24      6.50 o 
  -3   5   2      148.88      144.77      5.30 o 
  -2   5   2      340.42      325.86      4.01 o 
  -1   5   2     1073.30     1077.26     12.68 o 
   0   5   2     1414.57     1381.34     12.32 o 
   1   5   2      358.15      314.91      7.20 o 
   2   5   2      408.28      409.12      8.10 o 
   3   5   2     1293.58     1266.95      9.61 o 
   4   5   2     1954.99     1961.32     13.95 o 
   5   5   2       86.53       88.55      6.69 o 
   6   5   2      274.02      286.31     10.57 o 
   7   5   2      111.89      102.24     14.24 o 
   8   5   2      286.24      272.53     17.89 o 
   9   5   2       71.98       78.95     15.89 o 
  -7   6   2      336.31      360.18     17.22 o 
  -6   6   2      844.03      888.16     15.86 o 
  -5   6   2      508.58      473.21     12.05 o 
  -4   6   2      122.05      124.46      6.13 o 
  -3   6   2     1298.09     1292.28     12.26 o 
  -2   6   2       16.58       16.48      4.60 o 
  -1   6   2     1550.74     1559.20     12.63 o 
   0   6   2     1655.07     1630.17     15.73 o 
   1   6   2      438.33      425.20      8.61 o 
   2   6   2       29.47       53.85      7.42 o 
   3   6   2        2.44        3.82      5.39 o 
   4   6   2      802.28      804.49     10.79 o 
   5   6   2      113.71      130.70      8.04 o 
   6   6   2        1.53        3.43      9.63 o 
   7   6   2       16.20       18.45     15.62 o 
   8   6   2       19.61       19.10     16.10 o 
  -7   7   2      142.96      154.48     15.62 o 
  -6   7   2       15.52       15.37      9.52 o 
  -5   7   2      741.29      774.15     15.20 o 
  -4   7   2      939.13     1003.99     14.29 o 
  -3   7   2      122.17      133.02      8.15 o 
  -2   7   2       17.71       21.70      6.92 o 
  -1   7   2      812.06      837.59     12.62 o 
   0   7   2      172.78      168.38      8.25 o 
   1   7   2     1313.30     1330.64     19.69 o 
   2   7   2      511.12      484.41      9.75 o 
   3   7   2      476.10      468.33      9.94 o 
   4   7   2      218.09      216.45      8.18 o 
   5   7   2      746.83      749.42     13.50 o 
   6   7   2       90.79       97.38     10.44 o 
   7   7   2       27.66       33.17     15.39 o 
   8   7   2       75.23       74.19     17.81 o 
  -6   8   2      166.34      176.79     12.11 o 
  -5   8   2      186.25      179.18     11.74 o 
  -4   8   2      235.15      221.74      9.98 o 
  -3   8   2      463.94      454.09     11.39 o 
  -2   8   2      575.41      581.87     12.36 o 
  -1   8   2      271.96      286.60      9.07 o 
   0   8   2      519.40      539.79     12.54 o 
   1   8   2     1141.67     1135.34     14.89 o 
   2   8   2      192.16      191.58      9.46 o 
   3   8   2       25.82       29.00      7.43 o 
   4   8   2       42.15       38.89      7.56 o 
   5   8   2     1144.99     1133.36     21.17 o 
   6   8   2      177.39      191.85     12.54 o 
   7   8   2       19.33       29.93     17.45 o 
  -6   9   2      318.72      326.67     14.57 o 
  -5   9   2       40.53       42.73     10.71 o 
  -4   9   2      671.97      646.21     14.19 o 
  -3   9   2      963.16      960.14     15.22 o 
  -2   9   2      157.01      152.27      9.12 o 
  -1   9   2       88.50       80.84      8.57 o 
   0   9   2       17.34       24.52      8.20 o 
   1   9   2      153.42      164.03      8.92 o 
   2   9   2      494.76      528.79     13.23 o 
   3   9   2      189.70      207.20     10.57 o 
   4   9   2       59.28       57.17      8.50 o 
   5   9   2       60.49       50.95     11.14 o 
   6   9   2      105.10       93.92     17.35 o 
  -5  10   2        7.22        8.08     12.88 o 
  -4  10   2       11.85        6.93     11.03 o 
  -3  10   2      120.00      124.23     11.63 o 
  -2  10   2      317.19      320.41     15.98 o 
  -1  10   2      589.31      629.36     15.30 o 
   0  10   2      395.17      381.49     12.21 o 
   1  10   2      306.78      294.98     12.33 o 
   2  10   2      149.29      155.24     11.34 o 
   3  10   2      160.83      156.60     10.83 o 
   4  10   2      191.19      192.68     13.15 o 
   5  10   2       32.00       32.72     12.31 o 
   6  10   2      185.51      169.01     23.08 o 
  -4  11   2       15.22        8.20     20.05 o 
  -3  11   2      311.66      340.63     14.92 o 
  -2  11   2      420.75      431.30     17.94 o 
  -1  11   2      177.00      188.65     16.80 o 
   0  11   2       15.11        6.03     11.86 o 
   1  11   2        0.27        0.76     12.25 o 
   2  11   2      140.26      138.88     11.94 o 
   3  11   2      491.54      502.14     15.29 o 
   4  11   2       36.15       33.40     12.09 o 
   5  11   2       42.12       42.80     16.86 o 
  -2  12   2       64.51       66.50     30.85 o 
  -1  12   2      435.64      441.28     18.86 o 
   0  12   2      363.34      360.85     17.29 o 
   1  12   2       14.02       15.76     13.70 o 
   2  12   2       66.84       74.31     14.15 o 
   3  12   2       56.42       67.52     12.27 o 
  -1 -12   3       20.89       23.42     12.85 o 
   0 -12   3      230.73      251.41     15.80 o 
   1 -12   3      111.67      118.77     16.69 o 
  -4 -11   3       38.17       39.99     19.78 o 
  -3 -11   3      127.36      146.79     16.02 o 
  -2 -11   3       71.07       64.39     12.03 o 
  -1 -11   3      247.61      246.70     12.76 o 
   0 -11   3      246.37      248.54     14.33 o 
   1 -11   3       13.50       22.08     11.92 o 
   2 -11   3      331.08      331.06     15.42 o 
   3 -11   3       27.82       22.27     12.90 o 
   4 -11   3      108.31      117.51     19.85 o 
  -5 -10   3       40.28       35.28     17.11 o 
  -4 -10   3      554.87      550.96     19.05 o 
  -3 -10   3      178.49      176.39     10.55 o 
  -2 -10   3      131.45      144.52     10.22 o 
  -1 -10   3        0.44       -2.16      8.69 o 
   0 -10   3       96.30       93.99     11.76 o 
   1 -10   3      763.99      775.64     15.87 o 
   2 -10   3      538.43      561.49     16.19 o 
   3 -10   3       14.81        9.10     10.31 o 
   4 -10   3        5.05        5.61     13.01 o 
   5 -10   3        6.40        5.52     13.47 o 
  -6  -9   3        0.92       10.93     29.28 o 
  -5  -9   3        2.99        3.01     12.43 o 
  -4  -9   3      108.37      101.31     13.53 o 
  -3  -9   3       80.92       91.43      8.91 o 
  -2  -9   3      587.98      596.18     11.38 o 
  -1  -9   3       64.85       71.35      7.41 o 
   0  -9   3       81.17       77.02      7.75 o 
   1  -9   3      478.60      467.16     12.52 o 
   2  -9   3       18.10       15.85      9.29 o 
   3  -9   3      442.51      462.51     13.13 o 
   4  -9   3       41.89       43.58     10.08 o 
   5  -9   3      303.35      302.69     13.52 o 
   6  -9   3      662.86      671.19     16.97 o 
  -6  -8   3      143.93      152.87     17.68 o 
  -5  -8   3       92.83      107.52     14.17 o 
  -4  -8   3      166.50      165.55      9.92 o 
  -3  -8   3     1200.27     1211.85     13.58 o 
  -2  -8   3      165.69      158.55      7.66 o 
  -1  -8   3      255.42      260.15      7.21 o 
   0  -8   3      139.79      138.26      6.36 o 
   1  -8   3      467.16      450.46     10.18 o 
   2  -8   3      634.47      627.58     12.37 o 
   3  -8   3      502.07      483.13     12.42 o 
   4  -8   3        8.04       14.64      9.78 o 
   5  -8   3       61.63       60.54      9.96 o 
   6  -8   3        5.14        2.95     10.46 o 
   7  -8   3      348.49      338.50     16.04 o 
  -7  -7   3      391.18      386.81     22.74 o 
  -6  -7   3      118.13      145.29     17.98 o 
  -5  -7   3       29.20       35.62     11.54 o 
  -4  -7   3        1.58        1.66      7.52 o 
  -3  -7   3      148.12      156.86      6.82 o 
  -2  -7   3      552.83      571.38     11.40 o 
  -1  -7   3     1850.35     1854.71     13.08 o 
   0  -7   3      274.74      290.64      5.66 o 
   1  -7   3       52.46       51.99      4.40 o 
   2  -7   3      699.64      715.72      9.61 o 
   3  -7   3      472.38      484.62      9.64 o 
   4  -7   3     1956.84     1965.05     17.74 o 
   5  -7   3        2.12        6.55      8.27 o 
   6  -7   3      348.22      339.28     11.45 o 
   7  -7   3      287.10      304.88     14.77 o 
  -7  -6   3        3.97        2.24     16.21 o 
  -6  -6   3       52.60       62.36     12.43 o 
  -5  -6   3      857.49      855.94     21.48 o 
  -4  -6   3       85.28       92.91      6.39 o 
  -3  -6   3       58.08       53.65      4.74 o 
  -2  -6   3      528.98      521.16      6.37 o 
  -1  -6   3      200.83      183.21      3.89 o 
   0  -6   3      291.67      261.44      3.88 o 
   1  -6   3      187.56      166.33      3.63 o 
   2  -6   3      384.61      376.88      6.34 o 
   3  -6   3      612.79      593.77      9.56 o 
   4  -6   3     1339.02     1343.91     13.06 o 
   5  -6   3      176.74      176.97      8.33 o 
   6  -6   3       27.73       22.71      8.81 o 
   7  -6   3       46.97       51.29     11.68 o 
   8  -6   3      769.94      772.36     19.64 o 
  -8  -5   3       71.05       77.26     14.80 o 
  -7  -5   3        4.59        3.21     12.50 o 
  -6  -5   3      740.73      711.64     15.83 o 
  -5  -5   3      199.92      212.78     10.24 o 
  -4  -5   3       93.89       98.61      5.01 o 
  -3  -5   3      253.26      250.73      4.40 o 
  -2  -5   3      123.68      121.93      3.91 o 
  -1  -5   3     2987.70     2968.92     13.94 o 
   0  -5   3      860.88      838.12      5.80 o 
   1  -5   3      322.86      317.57      4.76 o 
   2  -5   3      356.67      330.84      8.20 o 
   3  -5   3      239.20      242.43      7.78 o 
   4  -5   3      804.81      826.92      9.67 o 
   5  -5   3     1457.24     1413.58     12.70 o 
   6  -5   3       66.03       63.80      8.60 o 
   7  -5   3      179.60      169.26     12.18 o 
   8  -5   3      157.86      156.62     13.87 o 
  -8  -4   3       40.42       48.58     14.37 o 
  -7  -4   3       76.60       87.89     15.07 o 
  -6  -4   3       11.46       10.22     10.40 o 
  -5  -4   3      207.18      209.03      8.29 o 
  -4  -4   3     1583.47     1576.52     13.37 o 
  -3  -4   3       30.96       23.93      2.58 o 
  -2  -4   3      249.73      258.84      3.93 o 
  -1  -4   3     1688.94     1692.81      9.89 o 
   0  -4   3      538.76      521.49      4.41 o 
   1  -4   3     1357.16     1272.19      7.30 o 
   2  -4   3      827.72      768.07     11.37 o 
   3  -4   3      546.98      569.79      5.38 o 
   4  -4   3      802.62      781.32      8.78 o 
   5  -4   3      691.17      686.13      9.08 o 
   6  -4   3      796.85      804.49     13.54 o 
   7  -4   3      353.31      340.94     13.58 o 
   8  -4   3        0.71        4.83     11.83 o 
   9  -4   3      590.08      598.25     23.96 o 
  -8  -3   3      454.64      461.28     21.43 o 
  -7  -3   3      206.80      214.52     14.29 o 
  -6  -3   3        4.35        4.68      6.95 o 
  -5  -3   3      434.81      426.87      9.84 o 
  -4  -3   3       44.65       43.43      4.26 o 
  -3  -3   3     1588.38     1584.83      8.24 o 
  -2  -3   3     2399.79     2460.69     11.99 o 
  -1  -3   3      524.62      589.64      4.18 o 
   0  -3   3     5254.82     5304.79     14.65 o 
   1  -3   3      621.12      561.49      6.37 o 
   2  -3   3     1751.71     1819.89     16.06 o 
   3  -3   3      102.60       93.12      2.97 o 
   4  -3   3       18.51       30.91      3.95 o 
   5  -3   3      805.69      808.10      9.16 o 
   6  -3   3     2475.37     2381.60     20.64 o 
   7  -3   3        3.51        3.64      9.71 o 
   8  -3   3       11.16       14.05     10.48 o 
   9  -3   3        2.72       -0.57     14.03 o 
  -8  -2   3        9.37       10.62     12.92 o 
  -7  -2   3       46.03       52.73     10.13 o 
  -6  -2   3      190.33      202.18      8.43 o 
  -5  -2   3      269.10      277.79      8.03 o 
  -4  -2   3      558.23      561.88      6.28 o 
  -3  -2   3     4480.09     4415.04     25.70 o 
  -2  -2   3       59.10       52.26      2.13 o 
  -1  -2   3        8.80       10.65      1.14 o 
   0  -2   3      598.39      660.67      5.01 o 
   1  -2   3     1049.70     1030.10      8.76 o 
   2  -2   3     2894.35     2829.89     13.46 o 
   3  -2   3      244.44      197.32      2.86 o 
   4  -2   3       12.37       11.47      3.20 o 
   5  -2   3      637.33      602.27      6.84 o 
   6  -2   3       26.58       27.68      4.91 o 
   7  -2   3      267.57      270.10      9.99 o 
   8  -2   3      513.58      519.68     15.00 o 
   9  -2   3       14.50       12.07     13.51 o 
  -8  -1   3       49.20       49.45     11.54 o 
  -7  -1   3      972.86      970.95     16.31 o 
  -6  -1   3       18.07       18.72      7.82 o 
  -5  -1   3       71.29       72.28      6.48 o 
  -4  -1   3      361.41      350.91      5.17 o 
  -3  -1   3       13.22       12.09      3.16 o 
  -2  -1   3     1958.03     2006.12     14.78 o 
  -1  -1   3     4152.32     4182.43     13.55 o 
   0  -1   3     3768.63     4143.10     19.46 o 
   1  -1   3    13262.80    13480.78     70.31 o 
   2  -1   3      787.15      815.83      5.58 o 
   3  -1   3     2411.55     2453.98     12.79 o 
   4  -1   3      746.72      684.69      5.28 o 
   5  -1   3       58.88       68.86      2.89 o 
   6  -1   3       83.88       85.32      3.94 o 
   7  -1   3      818.02      809.81     13.24 o 
   8  -1   3       13.87       15.14     11.34 o 
   9  -1   3        2.60        5.74     15.98 o 
  -8   0   3       96.31       98.52     12.21 o 
  -7   0   3      105.68      101.83      9.66 o 
  -6   0   3      140.30      132.76      8.63 o 
  -5   0   3     1862.06     1887.38     23.01 o 
  -4   0   3      677.97      700.18      7.30 o 
  -3   0   3     2453.20     2564.68     11.07 o 
  -2   0   3     2643.63     2634.00     10.12 o 
  -1   0   3     1612.44     1624.58      9.42 o 
   0   0   3      329.44      335.17      2.78 o 
   1   0   3     1235.11     1293.35      5.30 o 
   2   0   3     1656.37     1719.20      6.36 o 
   3   0   3     7103.01     7150.47     30.31 o 
   4   0   3      725.49      707.69      6.08 o 
   5   0   3        1.13        2.52      3.11 o 
   6   0   3      179.41      174.53      5.42 o 
   7   0   3        7.22        7.37      5.23 o 
   8   0   3      481.25      461.41     12.39 o 
   9   0   3      161.63      163.49     18.53 o 
  -8   1   3      122.53      114.86     13.80 o 
  -7   1   3      120.85      116.33      9.68 o 
  -6   1   3     1732.45     1696.62     20.13 o 
  -5   1   3       67.78       72.07      5.44 o 
  -4   1   3       70.44       71.18      4.70 o 
  -3   1   3        0.79        1.82      3.09 o 
  -2   1   3      837.45      912.21      5.86 o 
  -1   1   3     8275.44     8461.07     27.99 o 
   0   1   3     1773.50     1832.11     11.01 o 
   1   1   3      597.28      508.68      3.67 o 
   2   1   3       31.77       33.21      1.80 o 
   3   1   3      970.94      987.11      6.98 o 
   4   1   3      706.19      669.59      6.57 o 
   5   1   3      538.24      492.73      7.13 o 
   6   1   3        4.16        5.71      4.88 o 
   7   1   3        3.86        7.35      5.19 o 
   8   1   3      314.21      336.12     13.26 o 
   9   1   3        2.10        6.00     13.58 o 
  -8   2   3        5.60       11.84     12.91 o 
  -7   2   3        3.32        4.88      8.71 o 
  -6   2   3      141.56      132.05      8.94 o 
  -5   2   3      169.26      179.65      6.93 o 
  -4   2   3     1836.47     1846.97      8.35 o 
  -3   2   3      644.91      648.58      5.06 o 
  -2   2   3     8952.92     9422.44     23.66 o 
  -1   2   3     2199.28     2356.61      9.11 o 
   0   2   3      263.34      253.97      3.58 o 
   1   2   3     3836.81     3953.56     14.49 o 
   2   2   3      978.80      995.39      7.58 o 
   3   2   3     1626.95     1669.29     10.58 o 
   4   2   3     1253.61     1308.78      8.93 o 
   5   2   3      403.14      399.62      6.94 o 
   6   2   3      106.46      109.97      5.87 o 
   7   2   3        2.49        2.47      6.04 o 
   8   2   3        6.25        6.33      7.68 o 
   9   2   3       71.64       65.92     12.16 o 
  -8   3   3      173.49      175.98     15.51 o 
  -7   3   3      313.89      323.78     15.78 o 
  -6   3   3      447.43      441.77     11.73 o 
  -5   3   3     1341.81     1340.69     12.64 o 
  -4   3   3      455.27      459.81      6.81 o 
  -3   3   3      671.65      667.71      7.07 o 
  -2   3   3        2.59        1.78      3.01 o 
  -1   3   3      578.29      607.56      5.56 o 
   0   3   3     5821.67     5824.45     45.61 o 
   1   3   3      449.36      387.02      5.54 o 
   2   3   3      540.51      530.88      6.41 o 
   3   3   3       11.56       11.88      3.06 o 
   4   3   3      275.02      283.11      4.85 o 
   5   3   3      758.19      721.33     10.92 o 
   6   3   3      707.51      713.02     10.00 o 
   7   3   3       18.95       11.29      7.06 o 
   8   3   3       38.13       39.42      9.83 o 
   9   3   3      150.56      152.77     14.44 o 
  -8   4   3      352.00      361.49     18.17 o 
  -7   4   3       27.41       25.93     12.55 o 
  -6   4   3       46.50       51.92      7.32 o 
  -5   4   3       17.86       15.02      5.80 o 
  -4   4   3     1806.67     1737.55     13.33 o 
  -3   4   3     4428.75     4364.43     17.62 o 
  -2   4   3      217.40      216.95      5.01 o 
  -1   4   3     2018.12     2131.64     10.82 o 
   0   4   3       33.22       32.89      3.96 o 
   1   4   3     1466.52     1502.59     11.94 o 
   2   4   3     3787.93     3869.76     20.55 o 
   3   4   3       95.37       90.09      4.65 o 
   4   4   3       78.12       75.84      4.51 o 
   5   4   3       87.49       86.90      4.49 o 
   6   4   3      215.57      221.49      8.70 o 
   7   4   3       43.54       52.18     11.44 o 
   8   4   3       43.34       48.01     12.84 o 
   9   4   3        5.11       11.44     14.72 o 
  -8   5   3      154.92      156.83     21.43 o 
  -7   5   3       85.43       57.43     13.44 o 
  -6   5   3      339.74      338.59     10.38 o 
  -5   5   3       23.01       25.08      6.37 o 
  -4   5   3      679.25      715.73      9.26 o 
  -3   5   3      308.14      308.25      6.61 o 
  -2   5   3     1146.93     1107.96     11.17 o 
  -1   5   3     1319.25     1294.85      9.53 o 
   0   5   3       18.53       19.25      5.86 o 
   1   5   3     3528.67     3446.76     25.84 o 
   2   5   3       51.66       36.83      6.11 o 
   3   5   3      453.96      431.70      7.81 o 
   4   5   3      502.09      492.92      8.25 o 
   5   5   3        1.83        1.31      5.85 o 
   6   5   3      214.09      219.12      9.39 o 
   7   5   3      119.88      127.21     13.33 o 
   8   5   3        2.83        4.20     14.48 o 
   9   5   3       35.61       32.47     15.15 o 
  -7   6   3      293.79      310.35     16.94 o 
  -6   6   3      233.50      240.16     11.30 o 
  -5   6   3      420.95      421.57     10.80 o 
  -4   6   3        5.67        6.32      5.41 o 
  -3   6   3     2009.81     1969.46     14.00 o 
  -2   6   3     1541.12     1551.88     11.33 o 
  -1   6   3      106.40      107.01      4.92 o 
   0   6   3      278.14      284.26      6.54 o 
   1   6   3       24.20       26.36      5.86 o 
   2   6   3      308.37      288.41      9.78 o 
   3   6   3     1381.96     1362.10     15.76 o 
   4   6   3       70.12       77.71      6.35 o 
   5   6   3      203.83      195.78      8.73 o 
   6   6   3        2.74        2.13      8.97 o 
   7   6   3       68.07       74.57     12.79 o 
   8   6   3       66.00       78.90     16.42 o 
  -7   7   3      304.45      281.76     20.60 o 
  -6   7   3      431.06      406.40     13.75 o 
  -5   7   3      387.25      408.96     12.74 o 
  -4   7   3       13.89       16.91      7.73 o 
  -3   7   3      290.31      287.21      8.01 o 
  -2   7   3      130.64      132.03      6.65 o 
  -1   7   3     3904.94     3841.29     20.92 o 
   0   7   3     2199.26     2128.48     14.41 o 
   1   7   3       39.75       40.67      7.01 o 
   2   7   3      706.96      726.13     13.68 o 
   3   7   3      275.82      266.90      8.59 o 
   4   7   3      123.90      110.89      7.32 o 
   5   7   3      181.51      198.55     11.72 o 
   6   7   3       33.13       30.19      9.80 o 
   7   7   3      212.03      212.88     16.04 o 
   8   7   3       24.78       27.60     15.64 o 
  -6   8   3      233.36      229.48     13.24 o 
  -5   8   3      345.92      328.64     11.92 o 
  -4   8   3      577.40      550.11     12.65 o 
  -3   8   3      195.74      193.50      9.64 o 
  -2   8   3     1227.45     1205.50     16.59 o 
  -1   8   3      451.06      460.06     10.61 o 
   0   8   3       19.90       17.03      8.07 o 
   1   8   3      150.34      142.29      8.87 o 
   2   8   3      298.48      262.68     11.34 o 
   3   8   3      536.01      533.96     12.27 o 
   4   8   3      276.57      277.42      9.52 o 
   5   8   3        2.16        5.19     10.05 o 
   6   8   3       12.38       17.70     10.78 o 
   7   8   3        0.89        6.33     12.91 o 
  -5   9   3      558.91      578.52     16.11 o 
  -4   9   3      239.35      242.32     11.44 o 
  -3   9   3       55.51       51.05      9.27 o 
  -2   9   3       57.36       59.50      8.71 o 
  -1   9   3       91.75       93.67      9.05 o 
   0   9   3     1316.22     1288.84     17.65 o 
   1   9   3     1087.51     1061.49     16.13 o 
   2   9   3      259.54      239.09     10.95 o 
   3   9   3      223.65      206.77     10.56 o 
   4   9   3       25.18       21.45      8.77 o 
   5   9   3      101.25      106.32     12.56 o 
   6   9   3       20.20       27.09     12.14 o 
   7   9   3       14.97       19.19     22.00 o 
  -4  10   3      454.27      454.78     14.10 o 
  -3  10   3      820.31      819.19     16.14 o 
  -2  10   3        9.73       10.66      9.44 o 
  -1  10   3      302.74      309.59     11.87 o 
   0  10   3      109.35      117.98     10.27 o 
   1  10   3      213.88      207.86     11.16 o 
   2  10   3      124.07      114.45     10.79 o 
   3  10   3      305.07      281.87     12.59 o 
   4  10   3      136.59      133.73     12.89 o 
   5  10   3       72.40       87.39     15.35 o 
   6  10   3        2.17        9.44     14.45 o 
  -3  11   3      148.30      144.60     14.43 o 
  -2  11   3       16.73       21.29     14.43 o 
  -1  11   3       17.75       19.22     11.60 o 
   0  11   3        3.62        7.30     12.00 o 
   1  11   3      782.35      811.20     17.80 o 
   2  11   3      135.24      139.25     11.80 o 
   3  11   3       18.75        8.65     10.88 o 
   4  11   3        1.17        2.45     12.58 o 
   5  11   3       21.29       21.08     17.74 o 
  -1  12   3       53.30       39.38     15.34 o 
   0  12   3       63.03       70.20     14.31 o 
   1  12   3        3.63        4.28     12.53 o 
   2  12   3       44.80       51.94     11.99 o 
   3  12   3       70.09       83.12     13.76 o 
  -1 -12   4      158.24      154.05     32.13 o 
   0 -12   4       35.16       24.01     20.17 o 
   1 -12   4      338.26      328.31     36.21 o 
  -3 -11   4       56.70       59.49     14.59 o 
  -2 -11   4      196.55      206.48     13.60 o 
  -1 -11   4      109.45      134.46     11.60 o 
   0 -11   4        2.37        5.21     11.92 o 
   1 -11   4       82.56       59.64     17.37 o 
   2 -11   4       34.46       32.10     14.83 o 
   3 -11   4      342.91      364.55     16.51 o 
   4 -11   4      184.00      209.12     25.76 o 
  -4 -10   4        2.33        0.94     13.42 o 
  -3 -10   4       11.14       13.00     13.31 o 
  -2 -10   4       31.41       27.61     10.83 o 
  -1 -10   4       64.54       75.08      9.87 o 
   0 -10   4      461.81      469.05     13.63 o 
   1 -10   4       53.35       46.41     10.64 o 
   2 -10   4       64.23       64.47     11.72 o 
   3 -10   4      173.90      176.11     14.14 o 
   4 -10   4       21.46       29.56     12.42 o 
   5 -10   4      222.06      232.35     15.16 o 
  -5  -9   4       57.55       68.10     12.76 o 
  -4  -9   4       63.99       71.75     13.45 o 
  -3  -9   4      135.80      138.01     10.14 o 
  -2  -9   4      159.40      152.64      8.80 o 
  -1  -9   4      667.89      676.46     13.74 o 
   0  -9   4      109.01      104.19      8.21 o 
   1  -9   4       93.13       97.54      8.80 o 
   2  -9   4      412.35      397.01     13.49 o 
   3  -9   4      123.18      118.61     10.58 o 
   4  -9   4      449.71      457.98     16.22 o 
   5  -9   4      162.04      171.14     12.20 o 
   6  -9   4       31.91       29.29     11.46 o 
  -6  -8   4        9.13        1.87     17.49 o 
  -5  -8   4      183.80      184.67     13.20 o 
  -4  -8   4      441.06      439.61     16.15 o 
  -3  -8   4      275.00      276.40     10.44 o 
  -2  -8   4       42.71       46.63      7.21 o 
  -1  -8   4       10.63       13.28      6.50 o 
   0  -8   4      130.21      128.65      7.72 o 
   1  -8   4     1298.01     1295.56     14.65 o 
   2  -8   4        7.58        8.74      8.67 o 
   3  -8   4       98.35      102.10      9.02 o 
   4  -8   4       12.56       10.30      9.04 o 
   5  -8   4       70.10       72.04     10.47 o 
   6  -8   4      655.03      653.85     16.30 o 
   7  -8   4        0.86        6.63     12.67 o 
  -6  -7   4       20.98       21.63     13.38 o 
  -5  -7   4       24.10       34.74     12.69 o 
  -4  -7   4      274.33      272.34     13.89 o 
  -3  -7   4      781.69      781.07     11.45 o 
  -2  -7   4      225.84      226.88      6.86 o 
  -1  -7   4        0.16        4.78      5.09 o 
   0  -7   4      507.27      511.78      8.29 o 
   1  -7   4      234.08      234.76      6.80 o 
   2  -7   4      864.09      860.86     12.47 o 
   3  -7   4     1012.87      989.93     14.58 o 
   4  -7   4      165.64      156.91      9.69 o 
   5  -7   4      159.75      174.11     10.66 o 
   6  -7   4       46.84       51.15     10.31 o 
   7  -7   4       16.88       13.00     11.81 o 
  -7  -6   4      149.76      144.70     20.89 o 
  -6  -6   4       15.35       23.39     10.33 o 
  -5  -6   4        6.95        9.61      9.54 o 
  -4  -6   4      224.37      228.04     10.72 o 
  -3  -6   4      444.54      432.08      7.74 o 
  -2  -6   4      101.54       98.14      4.58 o 
  -1  -6   4      764.63      758.78      7.99 o 
   0  -6   4        1.09        0.67      1.87 o 
   1  -6   4      798.18      784.79      6.60 o 
   2  -6   4     1817.07     1788.13     12.15 o 
   3  -6   4      126.93      129.62      6.32 o 
   4  -6   4        1.22        3.01      6.05 o 
   5  -6   4      311.27      306.42      9.66 o 
   6  -6   4      270.84      261.09     10.07 o 
   7  -6   4      389.96      396.92     13.35 o 
   8  -6   4        1.34        4.90     15.37 o 
  -7  -5   4      165.72      154.58     16.61 o 
  -6  -5   4      233.80      233.56     13.28 o 
  -5  -5   4      361.82      355.49     12.93 o 
  -4  -5   4       59.18       62.91      6.50 o 
  -3  -5   4      947.40      945.98     10.68 o 
  -2  -5   4     1478.93     1404.98     10.00 o 
  -1  -5   4     1039.80     1000.57      8.66 o 
   0  -5   4      182.90      173.57      4.00 o 
   1  -5   4      758.88      766.86      7.80 o 
   2  -5   4       19.00       15.82      2.78 o 
   3  -5   4     1744.93     1710.50     13.48 o 
   4  -5   4      865.18      839.31     10.17 o 
   5  -5   4     1079.51     1055.33     13.51 o 
   6  -5   4      427.27      447.54     10.68 o 
   7  -5   4       35.48       36.17     10.75 o 
   8  -5   4       95.33       90.87     12.81 o 
  -8  -4   4       25.58       25.42     16.83 o 
  -7  -4   4       42.38       39.15     15.85 o 
  -6  -4   4      956.64      941.02     17.30 o 
  -5  -4   4      111.93      116.58     10.31 o 
  -4  -4   4       47.88       45.04      4.93 o 
  -3  -4   4      261.08      252.51      5.37 o 
  -2  -4   4      474.47      474.72      5.62 o 
  -1  -4   4      406.05      395.60      4.26 o 
   0  -4   4     6228.51     6285.64     19.52 o 
   1  -4   4      145.43      152.54      3.07 o 
   2  -4   4      308.66      300.92      3.78 o 
   3  -4   4     2634.61     2660.59     14.29 o 
   4  -4   4       21.55       21.95      4.02 o 
   5  -4   4      285.05      282.73      6.37 o 
   6  -4   4      747.09      738.14     10.49 o 
   7  -4   4      525.30      520.97     15.40 o 
   8  -4   4      281.75      286.09     14.51 o 
   9  -4   4        8.60       12.83     16.84 o 
  -8  -3   4        3.02        6.16     16.33 o 
  -7  -3   4       22.87       21.63     12.33 o 
  -6  -3   4      342.72      338.84     10.85 o 
  -5  -3   4      688.20      704.21     12.09 o 
  -4  -3   4      937.34      925.11     11.25 o 
  -3  -3   4      324.20      355.18      6.36 o 
  -2  -3   4      772.40      740.23      5.71 o 
  -1  -3   4     1692.11     1619.31      8.22 o 
   0  -3   4      603.72      559.60      7.23 o 
   1  -3   4       46.06       50.86      2.27 o 
   2  -3   4       19.90       24.20      1.78 o 
   3  -3   4       29.57       21.87      3.02 o 
   4  -3   4     2161.00     2043.68     13.70 o 
   5  -3   4      383.70      384.28      7.37 o 
   6  -3   4      193.24      174.19      6.61 o 
   7  -3   4      224.77      218.63     11.82 o 
   8  -3   4        3.91        5.10     10.72 o 
   9  -3   4       44.11       35.61     14.22 o 
  -8  -2   4       18.09       16.28     12.70 o 
  -7  -2   4        1.92        5.66      9.00 o 
  -6  -2   4       31.73       33.56      7.34 o 
  -5  -2   4     2919.14     2881.78     19.62 o 
  -4  -2   4      146.75      144.86      5.28 o 
  -3  -2   4      178.83      181.80      6.10 o 
  -2  -2   4       55.25       58.32      2.10 o 
  -1  -2   4      734.04      741.72      4.75 o 
   0  -2   4      197.30      235.84      2.91 o 
   1  -2   4     9069.44     9232.09     31.15 o 
   2  -2   4        3.60        5.50      1.25 o 
   3  -2   4     1286.69     1275.87      8.42 o 
   4  -2   4      662.44      697.75      6.10 o 
   5  -2   4      250.56      245.81      5.00 o 
   6  -2   4      954.39      902.92     11.59 o 
   7  -2   4        6.26        4.08      7.56 o 
   8  -2   4      707.55      686.64     16.41 o 
   9  -2   4      189.85      216.58     15.73 o 
  -8  -1   4      624.50      628.62     17.34 o 
  -7  -1   4       55.28       54.85      9.22 o 
  -6  -1   4       78.45       68.67      8.55 o 
  -5  -1   4      832.77      829.62     11.74 o 
  -4  -1   4     1630.12     1690.22     14.37 o 
  -3  -1   4     3588.35     3551.44     15.50 o 
  -2  -1   4       61.67       62.34      1.74 o 
  -1  -1   4     1359.18     1396.64      8.15 o 
   0  -1   4     3388.72     3438.59     15.76 o 
   1  -1   4     5895.64     5963.33     25.96 o 
   2  -1   4       69.63       82.42      1.99 o 
   3  -1   4      256.72      259.77      3.67 o 
   5  -1   4     2609.27     2544.61     10.27 o 
   6  -1   4      154.33      148.90      4.30 o 
   7  -1   4       37.29       27.87      6.92 o 
   8  -1   4       13.88       18.31      9.98 o 
   9  -1   4       14.69        8.18     14.79 o 
  -8   0   4      179.39      174.20     13.18 o 
  -7   0   4      286.78      292.73     11.93 o 
  -6   0   4      388.22      387.38     11.29 o 
  -5   0   4      187.66      188.40      6.74 o 
  -4   0   4     2537.82     2484.57     28.26 o 
  -3   0   4      234.91      223.71      4.29 o 
  -2   0   4      703.14      760.58      6.25 o 
  -1   0   4      908.00      926.41      4.91 o 
   0   0   4     1049.52     1044.63      7.04 o 
   1   0   4     1275.15     1225.77      6.16 o 
   2   0   4     3123.03     3149.68     11.26 o 
   3   0   4        4.52        3.04      1.45 o 
   4   0   4      262.12      260.96      4.68 o 
   5   0   4      414.12      420.51      5.78 o 
   6   0   4      552.95      501.74      6.82 o 
   7   0   4     1412.68     1383.72     16.16 o 
   8   0   4        0.85        0.01      7.64 o 
   9   0   4      147.92      148.86     18.85 o 
  -8   1   4      341.79      360.22     17.49 o 
  -7   1   4      702.64      694.18     15.07 o 
  -6   1   4       33.09       37.49      8.47 o 
  -5   1   4        0.12        4.14      7.04 o 
  -4   1   4      992.52      967.63      9.98 o 
  -3   1   4     1523.18     1478.15     17.47 o 
  -2   1   4     2466.85     2451.23     18.48 o 
  -1   1   4     1051.42     1048.44      5.94 o 
   0   1   4     1436.05     1514.55      9.43 o 
   1   1   4     2830.62     3041.46     16.49 o 
   2   1   4      148.34      133.64      2.89 o 
   3   1   4      451.73      401.56      4.96 o 
   4   1   4      134.07      125.90      4.22 o 
   5   1   4      144.38      131.78      4.68 o 
   6   1   4     1110.17     1134.81     11.04 o 
   7   1   4        8.40        9.99      5.69 o 
   8   1   4        3.87        9.32     10.86 o 
   9   1   4      229.20      258.54     16.36 o 
  -8   2   4      420.40      426.90     18.40 o 
  -7   2   4      147.32      148.82     10.75 o 
  -6   2   4     1128.14     1140.24     20.95 o 
  -5   2   4      373.16      388.26      8.59 o 
  -4   2   4      274.57      273.93      7.05 o 
  -3   2   4     1304.88     1263.43      7.74 o 
  -2   2   4     1098.27     1133.96      7.13 o 
  -1   2   4     4941.32     5305.96     30.26 o 
   0   2   4      512.94      519.52      6.23 o 
   1   2   4     2207.86     2467.76     12.70 o 
   2   2   4     2524.47     2508.26     17.97 o 
   3   2   4     3792.93     3787.61     17.61 o 
   4   2   4        3.52        4.70      3.42 o 
   5   2   4      133.76      121.87      4.62 o 
   6   2   4        9.07        8.85      5.95 o 
   7   2   4      611.36      581.37      9.50 o 
   8   2   4      635.51      604.43     20.28 o 
   9   2   4       39.84       30.51     12.92 o 
  -8   3   4       50.09       56.99     14.92 o 
  -7   3   4      393.77      391.98     15.48 o 
  -6   3   4     1239.25     1210.81     16.85 o 
  -5   3   4       37.50       50.87      6.60 o 
  -4   3   4       76.01       87.12      5.26 o 
  -3   3   4       27.44       30.38      3.94 o 
  -2   3   4     2463.15     2454.70     13.90 o 
  -1   3   4     1906.76     1874.15     10.10 o 
   0   3   4      149.25      123.33      4.13 o 
   1   3   4      364.90      409.03      6.13 o 
   2   3   4     1553.10     1616.16     11.93 o 
   3   3   4      664.24      661.94      8.75 o 
   4   3   4     2885.61     2753.96     17.33 o 
   5   3   4      251.53      254.93      5.50 o 
   6   3   4       51.05       47.05      5.64 o 
   7   3   4      483.51      482.33     11.72 o 
   8   3   4       11.81       11.61     11.14 o 
   9   3   4       73.00       88.34     13.60 o 
  -8   4   4        4.00        1.33     16.51 o 
  -7   4   4      264.25      279.31     14.16 o 
  -6   4   4      367.35      393.79     12.11 o 
  -5   4   4     2224.09     2167.33     17.70 o 
  -4   4   4      279.96      289.80      6.67 o 
  -3   4   4      150.10      151.42      5.37 o 
  -2   4   4      769.34      749.44      8.00 o 
  -1   4   4      450.12      464.79      6.12 o 
   0   4   4     1876.91     1956.45     12.44 o 
   1   4   4     1847.17     1940.36     12.76 o 
   2   4   4      364.02      407.46      7.66 o 
   3   4   4     1224.92     1195.77     11.84 o 
   4   4   4     1061.53     1046.59     12.67 o 
   5   4   4       23.85       21.99      5.50 o 
   6   4   4        1.00        2.15      7.11 o 
   7   4   4        2.81        4.28      7.95 o 
   8   4   4      211.87      206.68     14.24 o 
   9   4   4       70.73       81.80     20.06 o 
  -7   5   4       14.50       19.28     12.78 o 
  -6   5   4      760.64      768.22     17.30 o 
  -5   5   4      639.09      644.22     11.03 o 
  -4   5   4       30.82       56.17      5.59 o 
  -3   5   4      282.34      303.14      6.89 o 
  -2   5   4       11.00       10.98      2.06 o 
  -1   5   4     4262.52     4280.88     17.36 o 
   0   5   4     1051.98     1023.16     11.08 o 
   1   5   4      579.99      604.95      8.72 o 
   2   5   4      135.91      147.06      6.71 o 
   3   5   4      346.33      375.42      8.75 o 
   4   5   4       83.40       84.46      6.11 o 
   5   5   4     3016.88     2976.18     41.65 o 
   6   5   4       61.34       58.39      8.47 o 
   7   5   4       89.30       81.66      9.18 o 
   8   5   4       73.74       69.51     14.64 o 
   9   5   4        4.42        7.57     19.09 o 
  -7   6   4       20.03       23.18     14.76 o 
  -6   6   4       15.18       11.99      9.38 o 
  -5   6   4      269.22      256.58      9.95 o 
  -4   6   4     3280.89     3156.30     18.81 o 
  -3   6   4      220.43      220.64      6.87 o 
  -2   6   4      260.68      260.59      7.21 o 
  -1   6   4      765.86      785.46      9.37 o 
   0   6   4      489.02      484.14      9.48 o 
   1   6   4     2379.15     2371.46     23.90 o 
   2   6   4      540.92      513.82     11.97 o 
   3   6   4       50.44       44.86      7.31 o 
   4   6   4      354.07      347.01      8.51 o 
   5   6   4     1383.38     1367.41     17.42 o 
   6   6   4       27.27       39.17      9.15 o 
   7   6   4      172.95      197.00     11.19 o 
   8   6   4       26.14       49.61     16.24 o 
  -6   7   4       11.68       15.95     10.37 o 
  -5   7   4      523.48      514.94     14.08 o 
  -4   7   4      508.45      474.73     10.51 o 
  -3   7   4      315.96      335.15      8.26 o 
  -2   7   4     1146.11     1116.68     13.07 o 
  -1   7   4      236.56      220.94      6.72 o 
   0   7   4     2291.17     2299.26     15.07 o 
   1   7   4      562.59      559.52     11.65 o 
   2   7   4      101.44      114.50      9.25 o 
   3   7   4      115.41      126.08      9.24 o 
   4   7   4        0.59        1.12      7.14 o 
   5   7   4      110.37      110.11      9.64 o 
   6   7   4      588.36      591.80     14.55 o 
   7   7   4       12.81       13.13     12.84 o 
   8   7   4        0.03        0.77     13.66 o 
  -6   8   4       18.81       29.70     11.06 o 
  -5   8   4       19.39       19.26     10.83 o 
  -4   8   4      409.04      398.45     11.63 o 
  -3   8   4     1739.92     1733.17     18.81 o 
  -2   8   4       85.71       84.63      9.10 o 
  -1   8   4        2.20        4.12      7.92 o 
   0   8   4     1051.47     1050.55     18.40 o 
   1   8   4      216.02      220.24      9.91 o 
   2   8   4      943.96      926.98     16.39 o 
   3   8   4      588.00      553.53     12.64 o 
   4   8   4       12.59       10.06      8.00 o 
   5   8   4       16.54       20.05     11.12 o 
   6   8   4       86.13       86.71     11.05 o 
   7   8   4       28.22       28.81     14.00 o 
  -5   9   4        3.33        7.24     10.57 o 
  -4   9   4      430.98      451.08     13.15 o 
  -3   9   4       69.93       73.32      9.77 o 
  -2   9   4      940.69      925.04     16.47 o 
  -1   9   4     1331.15     1322.53     17.04 o 
   0   9   4       56.76       53.11      8.17 o 
   1   9   4      681.30      683.49     14.38 o 
   2   9   4      493.70      479.98     14.83 o 
   3   9   4      300.70      286.77     11.92 o 
   4   9   4       53.61       61.32      9.81 o 
   5   9   4        1.04        3.75     12.53 o 
   6   9   4       80.27       82.26     12.56 o 
  -4  10   4      154.80      157.60     11.60 o 
  -3  10   4      109.87       93.11     10.71 o 
  -2  10   4     1111.56     1136.40     18.46 o 
  -1  10   4       76.84       81.24     10.49 o 
   0  10   4      150.29      153.19     11.24 o 
   1  10   4       10.11       10.25      9.29 o 
   2  10   4       81.76       89.22     10.86 o 
   3  10   4      458.16      488.19     14.32 o 
   4  10   4      102.03      109.07     10.78 o 
   5  10   4        1.15       -0.34     13.89 o 
   6  10   4        0.39       11.51     13.19 o 
  -3  11   4      179.90      187.74     13.46 o 
  -2  11   4       95.21      106.03     15.62 o 
  -1  11   4      696.50      701.40     18.27 o 
   0  11   4      698.78      692.42     16.46 o 
   1  11   4        5.60        8.05     12.42 o 
   2  11   4      100.77       98.38     12.20 o 
   3  11   4       61.91       60.49     11.83 o 
   4  11   4       96.07       94.41     16.06 o 
   5  11   4       78.23      107.10     16.04 o 
   0  12   4        6.91        5.73     15.66 o 
   1  12   4      121.58      125.70     13.14 o 
   2  12   4       51.66       62.79     12.81 o 
   3  12   4       74.35       69.76     14.68 o 
  -2 -11   5        9.50       17.15     14.02 o 
  -1 -11   5       32.71       24.24     15.54 o 
   0 -11   5        3.87       17.21     21.01 o 
   1 -11   5      514.16      510.83     23.26 o 
   2 -11   5        5.98       12.00     14.76 o 
   3 -11   5        1.20        1.30     13.15 o 
  -4 -10   5       54.63       46.90     15.04 o 
  -3 -10   5      243.52      241.04     15.85 o 
  -2 -10   5      322.03      322.16     16.24 o 
  -1 -10   5      147.92      146.86     11.71 o 
   0 -10   5      261.49      251.63     12.62 o 
   1 -10   5      342.05      338.18     16.06 o 
   2 -10   5       96.50      102.28     14.07 o 
   3 -10   5      435.19      430.69     16.45 o 
   4 -10   5       27.55       25.56     13.39 o 
   5 -10   5      306.80      313.01     17.03 o 
  -5  -9   5       57.02       60.43     14.39 o 
  -4  -9   5       87.26       82.79     12.67 o 
  -3  -9   5       98.95      101.27     10.13 o 
  -2  -9   5      126.28      133.30     12.23 o 
  -1  -9   5       67.96       74.43     10.07 o 
   0  -9   5      209.73      222.98     11.40 o 
   1  -9   5       12.45       10.46      7.91 o 
   2  -9   5     1044.76     1036.79     25.80 o 
   3  -9   5      280.15      272.94     14.22 o 
   4  -9   5      218.86      214.03     13.91 o 
   5  -9   5       14.25       14.11     11.93 o 
   6  -9   5       13.58       10.86     11.76 o 
  -5  -8   5       78.48       82.20     13.79 o 
  -4  -8   5       33.06       26.40     11.05 o 
  -3  -8   5       21.87       22.74      8.71 o 
  -2  -8   5      381.14      398.92     10.93 o 
  -1  -8   5      874.13      873.24     13.28 o 
   0  -8   5        3.18        2.65      6.94 o 
   1  -8   5      265.54      265.78      9.49 o 
   2  -8   5      228.38      217.41     10.88 o 
   3  -8   5      181.83      185.99     10.11 o 
   4  -8   5      852.46      867.12     15.88 o 
   5  -8   5      122.70      127.30     11.02 o 
   6  -8   5      181.78      199.67     12.49 o 
   7  -8   5       76.77       74.11     14.73 o 
  -6  -7   5      216.36      231.05     19.69 o 
  -5  -7   5      162.05      178.46     15.17 o 
  -4  -7   5      185.69      206.40     10.65 o 
  -3  -7   5      101.54       94.92      7.53 o 
  -2  -7   5      549.69      556.11      9.26 o 
  -1  -7   5      548.78      549.13      9.35 o 
   0  -7   5       81.58       93.45      5.97 o 
   1  -7   5      895.26      903.77     11.30 o 
   2  -7   5        0.87        0.53      4.44 o 
   3  -7   5      898.16      902.39     14.22 o 
   4  -7   5      285.31      276.85     10.82 o 
   5  -7   5      309.61      281.67     11.51 o 
   6  -7   5       26.69       20.52      9.87 o 
   7  -7   5        7.23        6.27     11.48 o 
  -7  -6   5        1.42       -3.98     17.81 o 
  -6  -6   5      162.02      177.02     24.12 o 
  -5  -6   5      226.38      210.25     15.14 o 
  -4  -6   5      180.31      183.66     12.13 o 
  -3  -6   5       21.36       20.15      6.62 o 
  -2  -6   5        6.76        7.36      5.14 o 
  -1  -6   5     1755.45     1726.83     12.48 o 
   0  -6   5     2100.14     2067.09     12.01 o 
   1  -6   5       35.68       42.72      5.29 o 
   2  -6   5       92.00       91.08      4.69 o 
   3  -6   5      281.54      289.84      9.26 o 
   4  -6   5      338.52      338.36      8.75 o 
   5  -6   5     1026.75     1045.34     14.09 o 
   6  -6   5      351.88      370.99     10.91 o 
   7  -6   5       39.02       52.45     11.23 o 
   8  -6   5       13.64       12.99     13.99 o 
  -7  -5   5        1.25        4.43     18.82 o 
  -6  -5   5        0.32        1.01     11.76 o 
  -5  -5   5      143.98      147.42     11.40 o 
  -4  -5   5      534.86      553.32     11.60 o 
  -3  -5   5     1129.97     1123.23     12.93 o 
  -2  -5   5       18.83       18.27      3.60 o 
  -1  -5   5      801.19      797.42      8.38 o 
   0  -5   5      911.01      920.99      9.39 o 
   1  -5   5      694.93      676.50      7.95 o 
   2  -5   5     1598.73     1609.93     10.47 o 
   3  -5   5       70.83       70.59      3.15 o 
   4  -5   5      516.99      517.76      8.66 o 
   5  -5   5      631.32      641.33     10.18 o 
   6  -5   5      661.79      639.16     12.15 o 
   7  -5   5       10.37       18.10      9.02 o 
   8  -5   5       90.56      101.25     13.33 o 
  -7  -4   5      108.06      121.06     14.02 o 
  -6  -4   5       56.14       49.34     10.27 o 
  -5  -4   5      190.38      184.91     11.57 o 
  -4  -4   5      598.56      614.97     11.55 o 
  -3  -4   5      526.38      529.82      7.73 o 
  -2  -4   5      100.45       90.05      4.09 o 
  -1  -4   5      383.56      378.35      5.33 o 
   0  -4   5     1521.52     1453.06      8.78 o 
   1  -4   5     2271.32     2184.98     13.94 o 
   2  -4   5       17.50       17.66      2.33 o 
   3  -4   5       78.17       74.62      5.08 o 
   4  -4   5        5.92        4.50      4.78 o 
   5  -4   5      562.22      545.93      9.07 o 
   6  -4   5       91.97       98.75      7.42 o 
   7  -4   5       61.95       67.87     10.73 o 
   8  -4   5        0.56        3.50     11.16 o 
   9  -4   5        8.79       -1.77     15.73 o 
  -8  -3   5       85.25       81.31     17.73 o 
  -7  -3   5      140.47      145.67     14.32 o 
  -6  -3   5        3.93        6.44      9.78 o 
  -5  -3   5       11.61       10.42      7.20 o 
  -4  -3   5      486.32      497.10      8.66 o 
  -3  -3   5      907.34      926.30     10.28 o 
  -2  -3   5     1359.50     1364.41      8.50 o 
  -1  -3   5       15.23       18.01      2.23 o 
   0  -3   5     2164.19     2314.79     14.49 o 
   1  -3   5     2775.49     2960.18     12.57 o 
   2  -3   5     1954.10     1944.20     10.70 o 
   3  -3   5     3178.85     3167.48     18.13 o 
   4  -3   5      158.32      162.17      3.83 o 
   5  -3   5      760.99      756.54     10.11 o 
   6  -3   5       51.25       57.14      6.86 o 
   7  -3   5      425.37      435.72     11.86 o 
   8  -3   5       76.08       89.72     11.88 o 
   9  -3   5        0.94        5.87     14.51 o 
  -8  -2   5       68.75       60.90     17.02 o 
  -7  -2   5      556.87      556.01     16.62 o 
  -6  -2   5      290.62      300.74     10.17 o 
  -5  -2   5       12.57       13.40      6.43 o 
  -4  -2   5      107.72      105.28      5.89 o 
  -3  -2   5      779.57      821.00      9.46 o 
  -2  -2   5      920.19      927.41      9.68 o 
  -1  -2   5     3026.99     2997.58     16.81 o 
   0  -2   5      170.13      175.93      3.35 o 
   1  -2   5      328.44      335.60      5.25 o 
   2  -2   5     1485.48     1406.32      7.28 o 
   3  -2   5     1579.12     1650.22     12.18 o 
   4  -2   5      342.10      359.23      5.90 o 
   5  -2   5       32.48       32.23      2.73 o 
   6  -2   5      460.70      452.20      8.94 o 
   7  -2   5      264.48      278.55     10.39 o 
   8  -2   5      127.50      125.43     11.84 o 
   9  -2   5        6.37        4.40     13.60 o 
  -8  -1   5       65.77       64.09     14.79 o 
  -7  -1   5       96.49       95.41     10.60 o 
  -6  -1   5      754.01      718.84     14.04 o 
  -5  -1   5      125.27      130.99      7.70 o 
  -4  -1   5        0.62        1.15      4.68 o 
  -3  -1   5      495.07      505.12      7.28 o 
  -2  -1   5     2073.48     2036.68      9.54 o 
  -1  -1   5     2263.02     2241.31      9.05 o 
   0  -1   5      568.72      639.82      5.79 o 
   1  -1   5     1414.52     1384.18      7.86 o 
   2  -1   5      207.29      202.58      5.15 o 
   3  -1   5     2570.93     2596.61     13.13 o 
   4  -1   5      460.73      438.11      5.36 o 
   5  -1   5        9.50        9.50      2.26 o 
   6  -1   5      286.98      263.08      7.57 o 
   7  -1   5        4.92        6.92      7.57 o 
   8  -1   5      145.96      158.53      9.12 o 
   9  -1   5       63.78       70.19     13.96 o 
  -8   0   5       34.84       48.75     13.10 o 
  -7   0   5       59.45       54.56      9.90 o 
  -6   0   5     1066.68     1059.48     17.12 o 
  -5   0   5       47.38       55.85      7.79 o 
  -4   0   5       88.84       95.73      5.93 o 
  -3   0   5        6.84        6.08      2.78 o 
  -2   0   5     3759.10     4007.57     12.99 o 
  -1   0   5     1052.42     1115.92      6.57 o 
   0   0   5     4288.21     4266.30     17.41 o 
   1   0   5      723.81      715.94      4.51 o 
   2   0   5     1494.73     1572.17      6.06 o 
   3   0   5     1085.85     1106.21      8.01 o 
   4   0   5      441.86      461.43     10.24 o 
   5   0   5      975.47     1000.87     10.18 o 
   6   0   5       84.31       92.86      4.97 o 
   7   0   5      247.71      246.37      9.73 o 
   8   0   5      105.08      116.01      9.59 o 
   9   0   5       14.68       16.99     12.99 o 
  -8   1   5        2.47        5.55     14.74 o 
  -7   1   5       67.20       68.05     10.21 o 
  -6   1   5      294.44      289.65     11.02 o 
  -5   1   5     1055.24     1025.85     14.74 o 
  -4   1   5     1939.68     1946.25     13.91 o 
  -3   1   5      463.70      436.69      5.85 o 
  -2   1   5     1756.25     1830.44     13.21 o 
  -1   1   5      566.28      532.45      5.20 o 
   0   1   5     1736.37     1674.83     11.16 o 
   1   1   5      607.26      711.25      7.33 o 
   2   1   5     1420.37     1450.32      7.53 o 
   3   1   5      157.36      157.14      3.24 o 
   4   1   5     1733.03     1716.12     10.47 o 
   5   1   5      546.49      530.79      8.73 o 
   6   1   5        7.98       12.58      4.05 o 
   7   1   5      214.01      172.16      9.63 o 
   8   1   5        1.58       -1.28     10.12 o 
   9   1   5      308.96      321.81     16.25 o 
  -8   2   5      166.77      166.30     16.42 o 
  -7   2   5      139.58      152.85     11.45 o 
  -6   2   5       48.28       48.73      8.96 o 
  -5   2   5      842.59      833.71     13.82 o 
  -4   2   5     1090.63     1086.57     16.96 o 
  -3   2   5      763.23      758.43      7.65 o 
  -2   2   5      131.34      148.01      4.33 o 
  -1   2   5      329.63      406.45      6.00 o 
   0   2   5     2011.88     2087.11     12.54 o 
   1   2   5     5771.70     5829.91     27.86 o 
   2   2   5      392.43      423.57      6.21 o 
   3   2   5      443.65      437.95      5.97 o 
   4   2   5      131.38      131.52      5.22 o 
   5   2   5       62.15       65.31      5.06 o 
   6   2   5      426.18      444.11      9.81 o 
   7   2   5       69.25       77.02      7.72 o 
   8   2   5       36.25       44.67     11.12 o 
   9   2   5      154.58      159.13     16.78 o 
  -8   3   5      651.29      644.65     41.82 o 
  -7   3   5      148.42      181.03     13.39 o 
  -6   3   5        4.50        2.66      8.97 o 
  -5   3   5       37.06       45.43      8.28 o 
  -4   3   5      898.38      913.73     10.31 o 
  -3   3   5     1256.32     1254.27     13.95 o 
  -2   3   5      819.66      805.47      7.09 o 
  -1   3   5      492.10      518.15      6.46 o 
   0   3   5      894.08      917.10      9.40 o 
   1   3   5      385.07      348.14      6.78 o 
   3   3   5     1994.65     2029.33     16.10 o 
   4   3   5       51.08       50.46      2.89 o 
   5   3   5      356.19      342.96      6.56 o 
   6   3   5       72.43       78.88      6.22 o 
   7   3   5        8.39       10.68      6.81 o 
   8   3   5        1.39        3.56     14.07 o 
   9   3   5        2.56       -0.28     15.10 o 
  -7   4   5      657.91      712.17     18.58 o 
  -6   4   5      620.39      658.41     14.75 o 
  -5   4   5       40.55       43.98      7.19 o 
  -4   4   5      482.69      538.40      8.22 o 
  -3   4   5     1156.19     1137.65     10.39 o 
  -2   4   5      740.10      730.42      8.31 o 
  -1   4   5      332.60      338.31      5.98 o 
   0   4   5      119.41      145.80      5.38 o 
   1   4   5     1093.47     1079.66     10.45 o 
   2   4   5     2063.30     2006.80     21.47 o 
   3   4   5       50.23       60.83      5.98 o 
   4   4   5     1127.12     1114.15     10.71 o 
   5   4   5      263.11      241.10      7.80 o 
   6   4   5       25.30       27.80      7.59 o 
   7   4   5      369.00      384.09     10.84 o 
   8   4   5       22.52       23.68     12.19 o 
   9   4   5       49.22       34.07     19.90 o 
  -7   5   5      744.17      706.54     19.10 o 
  -6   5   5       10.97       26.04     11.15 o 
  -5   5   5       62.85       69.66      7.46 o 
  -4   5   5        4.64        8.61      5.40 o 
  -3   5   5      916.43      918.43     10.34 o 
  -2   5   5     1597.09     1576.05     11.29 o 
  -1   5   5     1784.12     1747.24     12.11 o 
   0   5   5        0.57        1.13      4.79 o 
   1   5   5       29.85       36.27      5.48 o 
   2   5   5      250.79      256.89      7.91 o 
   3   5   5      983.10      933.10     13.94 o 
   4   5   5      445.81      444.22      9.63 o 
   5   5   5        1.71        4.31      6.52 o 
   6   5   5       37.54       41.99      8.45 o 
   7   5   5      203.91      220.02     10.53 o 
   8   5   5        1.23        2.92     13.70 o 
   9   5   5       11.01       25.39     20.14 o 
  -7   6   5       44.12       48.38     20.57 o 
  -6   6   5     1057.72     1087.36     20.70 o 
  -5   6   5      497.17      506.55     11.11 o 
  -4   6   5        3.44        2.13      5.97 o 
  -3   6   5       44.95       70.45      6.12 o 
  -2   6   5     1026.80     1013.09     11.77 o 
  -1   6   5       86.94       84.34      5.22 o 
   0   6   5      429.25      412.71      9.13 o 
   1   6   5       52.00       45.84      6.26 o 
   2   6   5      878.84      912.52     12.91 o 
   3   6   5      907.24      907.20     16.18 o 
   4   6   5       24.09       20.98      6.98 o 
   5   6   5       17.53       14.79      8.85 o 
   6   6   5        1.02        2.73      8.95 o 
   7   6   5       28.99       33.09      9.58 o 
   8   6   5       25.65       36.07     13.67 o 
  -6   7   5      484.14      481.92     19.78 o 
  -5   7   5       72.95       79.67     10.41 o 
  -4   7   5      421.85      426.73     10.42 o 
  -3   7   5       22.17       22.60      6.33 o 
  -2   7   5      906.93      911.03     12.80 o 
  -1   7   5       45.05       49.29      5.44 o 
   0   7   5      462.16      448.19      8.44 o 
   1   7   5       43.88       40.84      6.82 o 
   2   7   5      110.96       98.57      8.35 o 
   3   7   5       80.21       71.85      8.41 o 
   4   7   5      690.61      701.69     11.73 o 
   5   7   5      234.27      238.82     12.47 o 
   6   7   5      102.76       95.01     11.59 o 
   7   7   5      125.59      103.30     12.54 o 
   8   7   5       85.99       90.52     18.39 o 
  -5   8   5     1292.04     1359.90     21.02 o 
  -4   8   5      566.53      582.93     13.34 o 
  -3   8   5        8.22        6.11      8.35 o 
  -2   8   5      112.99      123.60      9.88 o 
  -1   8   5      255.87      250.41     11.78 o 
   0   8   5      505.07      474.85     10.58 o 
   1   8   5      894.01      877.19     13.38 o 
   2   8   5       26.49       24.02      7.99 o 
   3   8   5       42.19       55.11      9.01 o 
   4   8   5      169.73      169.78      9.02 o 
   5   8   5        5.76        5.20     10.71 o 
   6   8   5       14.76       30.91     11.11 o 
   7   8   5        9.97       15.93     12.01 o 
  -5   9   5       76.19       68.97     12.20 o 
  -4   9   5      348.98      348.66     12.58 o 
  -3   9   5      381.98      378.98     12.58 o 
  -2   9   5       52.16       61.68     10.17 o 
  -1   9   5      358.48      376.30     11.60 o 
   0   9   5      202.57      219.29     11.82 o 
   1   9   5      118.56      111.63      8.74 o 
   2   9   5       22.79       27.02      8.90 o 
   3   9   5       26.84       34.91      8.71 o 
   4   9   5       86.61       79.54      9.15 o 
   5   9   5      379.93      402.17     15.86 o 
   6   9   5      208.57      215.08     14.29 o 
  -4  10   5      781.61      814.85     17.15 o 
  -3  10   5       37.23       29.12     10.48 o 
  -2  10   5      107.11      108.58     10.45 o 
  -1  10   5        0.39        1.82      9.97 o 
   0  10   5       39.88       41.77     10.29 o 
   1  10   5      146.59      147.90     10.08 o 
   2  10   5      370.84      384.62     13.48 o 
   3  10   5       87.45       74.14      9.98 o 
   4  10   5       30.19       28.46     10.49 o 
   5  10   5        5.80        5.43     12.80 o 
   6  10   5        1.96       -2.00     13.92 o 
  -2  11   5      698.87      709.66     18.30 o 
  -1  11   5       24.87       22.73     10.80 o 
   0  11   5      173.44      178.62     12.61 o 
   1  11   5      169.39      179.72     14.42 o 
   2  11   5       67.16       61.02     10.73 o 
   3  11   5        8.57       14.73     10.20 o 
   4  11   5       15.70       25.88     13.26 o 
   5  11   5       16.76        8.34     15.10 o 
   1  12   5       48.99       47.40     20.51 o 
   2  12   5      333.70      343.21     21.40 o 
  -2 -11   6       10.34       12.31     15.45 o 
  -1 -11   6      136.24      144.61     17.39 o 
   0 -11   6      187.43      205.28     18.46 o 
   1 -11   6       10.63       16.59     16.79 o 
   2 -11   6       86.89       94.47     19.18 o 
   3 -11   6      158.44      149.65     16.46 o 
  -3 -10   6      369.65      364.81     20.95 o 
  -2 -10   6       57.62       49.61     13.28 o 
  -1 -10   6      233.76      241.70     15.13 o 
   0 -10   6       12.04       12.37     15.33 o 
   1 -10   6       53.13       66.42     16.34 o 
   2 -10   6       17.58       18.18     13.45 o 
   3 -10   6        1.13        1.69     12.84 o 
   4 -10   6      247.74      270.19     15.44 o 
   5 -10   6       34.27       30.79     15.51 o 
  -4  -9   6      138.41      140.55     18.36 o 
  -3  -9   6       25.57       23.07     13.23 o 
  -2  -9   6        0.62        1.03     10.27 o 
  -1  -9   6      100.03       94.65      9.32 o 
   0  -9   6      327.77      345.67     12.80 o 
   1  -9   6      515.59      520.78     16.61 o 
   2  -9   6       63.48       58.30     12.03 o 
   3  -9   6       13.31       11.33     11.47 o 
   4  -9   6      101.26      103.43     12.73 o 
   5  -9   6        5.97       12.88     11.93 o 
   6  -9   6      152.70      164.19     19.62 o 
  -5  -8   6        1.15        0.82     15.97 o 
  -4  -8   6       15.83       23.16     16.25 o 
  -3  -8   6      599.41      600.25     15.42 o 
  -2  -8   6      171.41      168.18     10.97 o 
  -1  -8   6       71.28       79.26      8.47 o 
   0  -8   6      411.97      431.87     10.01 o 
   1  -8   6       50.64       52.57      6.84 o 
   2  -8   6      194.82      181.03     13.27 o 
   3  -8   6       32.58       34.51     10.58 o 
   4  -8   6       52.66       55.51     11.70 o 
   5  -8   6      249.76      249.21     12.31 o 
   6  -8   6       20.40       23.76     11.89 o 
   7  -8   6        5.04        6.57     17.77 o 
  -6  -7   6      257.49      252.51     20.05 o 
  -5  -7   6       33.31       34.87     12.86 o 
  -4  -7   6      260.66      263.95     14.64 o 
  -3  -7   6      165.17      176.29      9.48 o 
  -2  -7   6       24.10       28.52      7.15 o 
  -1  -7   6      286.66      288.39      8.32 o 
   0  -7   6      284.39      263.52      8.04 o 
   1  -7   6      647.86      648.32     10.20 o 
   2  -7   6      536.52      527.47     10.38 o 
   3  -7   6      135.98      137.49      8.80 o 
   4  -7   6       41.37       44.76      8.73 o 
   5  -7   6      191.54      181.14     10.72 o 
   6  -7   6      145.47      145.69     12.76 o 
   7  -7   6      472.14      474.89     17.18 o 
  -6  -6   6      175.08      171.43     15.15 o 
  -5  -6   6       73.46       68.31     14.30 o 
  -4  -6   6       18.30       21.68     12.30 o 
  -3  -6   6      213.96      213.52     10.84 o 
  -2  -6   6     1607.95     1602.96     15.37 o 
  -1  -6   6       40.67       46.25      5.46 o 
   0  -6   6        8.06        5.33      4.59 o 
   1  -6   6       90.16       92.62      4.20 o 
   2  -6   6       12.81       13.87      4.06 o 
   3  -6   6     1052.62     1042.30     12.21 o 
   4  -6   6      291.31      285.32     10.16 o 
   5  -6   6        2.13        1.01      7.12 o 
   6  -6   6       19.66       22.34     10.61 o 
   7  -6   6       28.97       23.65     11.30 o 
   8  -6   6       23.03       28.40     15.08 o 
  -7  -5   6        3.43       10.26     18.01 o 
  -6  -5   6      165.56      170.62     14.91 o 
  -5  -5   6      724.49      744.41     17.85 o 
  -4  -5   6       20.01       21.35      9.30 o 
  -3  -5   6      143.62      147.99      7.95 o 
  -2  -5   6       46.34       43.25      4.45 o 
  -1  -5   6       68.98       69.31      5.20 o 
   0  -5   6      687.97      664.63      8.76 o 
   1  -5   6       63.88       69.60      4.32 o 
   2  -5   6     1401.55     1423.95      9.71 o 
   3  -5   6      633.88      590.34      9.97 o 
   4  -5   6       14.32       15.71      6.29 o 
   5  -5   6        6.00        5.93      5.84 o 
   6  -5   6        3.76        4.44      7.35 o 
   7  -5   6      544.16      553.62     14.05 o 
   8  -5   6      196.27      200.46     13.97 o 
  -7  -4   6      140.15      148.07     15.01 o 
  -6  -4   6      166.41      179.15     12.56 o 
  -5  -4   6      463.18      457.26     13.77 o 
  -4  -4   6        9.52        9.77      6.82 o 
  -3  -4   6      325.82      326.42      9.49 o 
  -2  -4   6     1207.22     1222.40     10.37 o 
  -1  -4   6     2002.30     2006.20     12.24 o 
   0  -4   6      202.52      219.18      4.46 o 
   1  -4   6      182.36      188.56      4.44 o 
   2  -4   6      299.98      291.91      4.35 o 
   3  -4   6        7.66        8.86      2.14 o 
   4  -4   6      896.33      871.64     12.22 o 
   5  -4   6      890.07      893.01     12.09 o 
   6  -4   6       19.16       19.75      6.99 o 
   7  -4   6      255.75      237.35     11.05 o 
   8  -4   6       41.22       35.99     11.85 o 
   9  -4   6      226.81      243.27     18.94 o 
  -7  -3   6        0.41        3.81     13.36 o 
  -6  -3   6       13.79       10.46     10.82 o 
  -5  -3   6      969.07      959.92     17.19 o 
  -4  -3   6     1646.60     1711.00     15.59 o 
  -3  -3   6        7.97       11.21      4.91 o 
  -2  -3   6      169.78      175.47      4.45 o 
  -1  -3   6       15.65       15.32      2.77 o 
   0  -3   6     2594.11     2583.68     22.34 o 
   1  -3   6     5480.57     5446.91     27.63 o 
   2  -3   6       56.30       54.49      1.87 o 
   3  -3   6      829.52      809.18      8.69 o 
   4  -3   6      165.25      145.10      6.89 o 
   5  -3   6      105.84      111.02      6.35 o 
   6  -3   6       58.84       62.99      7.66 o 
   7  -3   6      166.60      179.59     10.39 o 
   8  -3   6      187.61      181.12     13.09 o 
   9  -3   6      102.31      109.16     13.27 o 
  -7  -2   6       77.07       85.79     14.56 o 
  -6  -2   6       56.89       70.01     10.66 o 
  -5  -2   6       17.65       15.85      7.61 o 
  -4  -2   6      384.13      386.72      8.71 o 
  -3  -2   6      114.23      117.98      5.95 o 
  -2  -2   6      963.66      924.46     10.71 o 
  -1  -2   6      603.83      617.57      5.77 o 
   0  -2   6     2662.83     2666.44     17.57 o 
   2  -2   6        7.60        5.75      2.39 o 
   3  -2   6       65.43       57.55      2.24 o 
   4  -2   6       14.66       15.63      2.48 o 
   5  -2   6     1684.89     1702.58     12.70 o 
   6  -2   6      706.24      702.66     10.57 o 
   7  -2   6       61.05       69.03      9.83 o 
   8  -2   6       32.11       21.57     10.99 o 
   9  -2   6        2.07        4.07     11.70 o 
  -7  -1   6       63.61       66.44     14.17 o 
  -6  -1   6       56.44       62.66      9.01 o 
  -5  -1   6        9.60       10.74      7.02 o 
  -4  -1   6     3156.21     3125.37     18.48 o 
  -3  -1   6      893.18      879.10      9.51 o 
  -2  -1   6        4.20        4.75      3.14 o 
  -1  -1   6      180.05      185.15      3.49 o 
   0  -1   6      414.66      423.57      6.39 o 
   1  -1   6     3339.38     3442.24     21.52 o 
   2  -1   6     2672.05     2639.43     10.93 o 
   3  -1   6        2.91        3.50      2.30 o 
   4  -1   6     1869.54     1892.26     11.91 o 
   5  -1   6      100.21       96.16      4.39 o 
   6  -1   6       22.28       26.23      6.35 o 
   7  -1   6      166.75      171.36      9.93 o 
   8  -1   6       32.17       43.41     11.33 o 
   9  -1   6       18.79        6.08     14.88 o 
  -8   0   6      294.27      294.73     25.26 o 
  -7   0   6      494.33      493.35     16.50 o 
  -6   0   6      317.57      316.08     11.61 o 
  -5   0   6      398.93      384.76     10.99 o 
  -4   0   6       56.93       60.22      5.90 o 
  -3   0   6      303.23      305.23      6.70 o 
  -2   0   6     2754.73     2762.10     21.23 o 
  -1   0   6     1778.39     1826.57     14.19 o 
   0   0   6     1225.01     1249.66     10.31 o 
   1   0   6     1793.27     1828.52      8.92 o 
   2   0   6      721.05      698.40      4.89 o 
   3   0   6     1073.62     1099.37      6.88 o 
   4   0   6      318.02      313.18      5.46 o 
   5   0   6        5.24        2.88      2.20 o 
   6   0   6     1202.14     1230.66     16.86 o 
   7   0   6      440.19      443.87     12.35 o 
   8   0   6        5.64        5.54      9.24 o 
   9   0   6        4.94        2.05     17.74 o 
  -7   1   6      163.18      168.28     13.16 o 
  -6   1   6      499.98      492.97     13.28 o 
  -5   1   6      218.17      232.23      9.75 o 
  -4   1   6        2.38        7.26      6.42 o 
  -3   1   6     1834.77     1776.03     16.68 o 
  -2   1   6      943.21      877.35      8.09 o 
  -1   1   6      140.58      151.05      3.52 o 
   0   1   6      726.66      712.59      8.56 o 
   1   1   6      234.85      244.89      4.30 o 
   2   1   6     5148.55     5395.88     23.44 o 
   3   1   6     1606.88     1616.30     10.05 o 
   4   1   6      455.60      443.77      6.03 o 
   5   1   6      308.57      297.75      7.86 o 
   6   1   6        5.78        4.92      5.68 o 
   7   1   6      116.31      110.47      9.52 o 
   8   1   6      224.67      229.84     11.72 o 
   9   1   6       47.38       66.94     14.88 o 
  -7   2   6      594.83      607.09     17.80 o 
  -6   2   6      876.75      915.82     17.38 o 
  -5   2   6      504.74      473.97     11.85 o 
  -4   2   6      152.97      141.55      8.06 o 
  -3   2   6       30.86       36.66      3.92 o 
  -2   2   6     1286.84     1290.43      9.79 o 
  -1   2   6     2668.97     2635.92     12.90 o 
   0   2   6      797.18      805.73      9.95 o 
   1   2   6       19.35        9.21      3.33 o 
   2   2   6      535.64      538.65      7.22 o 
   3   2   6       80.46       79.72      5.28 o 
   4   2   6      952.34      953.08     10.72 o 
   5   2   6      482.75      497.78      8.55 o 
   6   2   6      141.73      132.19      8.91 o 
   7   2   6      637.41      632.64     13.95 o 
   8   2   6       15.57       19.18      9.81 o 
   9   2   6        6.94        6.65     14.26 o 
  -7   3   6       84.92       70.32     13.88 o 
  -6   3   6      220.42      216.75     11.24 o 
  -5   3   6      807.94      801.41     14.41 o 
  -4   3   6      441.71      494.47     11.22 o 
  -3   3   6      378.94      364.84      6.99 o 
  -2   3   6     1549.79     1517.68     10.13 o 
  -1   3   6     1561.95     1588.31     11.17 o 
   0   3   6      496.05      512.34      8.17 o 
   1   3   6     1492.55     1503.17     11.82 o 
   2   3   6      845.52      940.22     11.33 o 
   3   3   6     1846.87     1927.69     16.60 o 
   4   3   6      432.97      433.93      6.90 o 
   5   3   6      952.52      956.64     12.58 o 
   6   3   6      100.96       95.35      7.44 o 
   7   3   6       72.58       88.67      9.97 o 
   8   3   6       85.69       92.28     10.65 o 
   9   3   6      189.78      195.78     17.84 o 
  -7   4   6       27.96       38.22     14.15 o 
  -6   4   6      410.40      418.40     13.36 o 
  -5   4   6     1037.53     1035.06     16.38 o 
  -4   4   6     1128.13     1018.64     14.82 o 
  -3   4   6        7.01        7.88      5.14 o 
  -2   4   6       35.60       36.12      3.79 o 
  -1   4   6     3150.27     3103.13     15.82 o 
   0   4   6     3381.16     3266.10     18.92 o 
   1   4   6      355.79      370.36      8.16 o 
   2   4   6        8.68        6.68      5.41 o 
   3   4   6        3.27        2.78      5.68 o 
   4   4   6      175.08      178.72      7.91 o 
   5   4   6     2347.21     2342.16     37.05 o 
   6   4   6      329.40      364.78     10.36 o 
   7   4   6        1.05        2.75      9.59 o 
   8   4   6      101.38       86.28     12.14 o 
   9   4   6        2.65        9.65     19.99 o 
  -7   5   6        3.95        3.67     19.25 o 
  -6   5   6       29.73       27.56     11.28 o 
  -5   5   6      346.81      359.05     12.23 o 
  -4   5   6     1544.49     1482.45     17.82 o 
  -3   5   6      689.05      730.28      9.87 o 
  -2   5   6        0.31        1.70      4.98 o 
  -1   5   6       18.01       21.31      4.64 o 
   0   5   6     1274.36     1267.83     12.40 o 
   1   5   6      529.18      527.06      9.88 o 
   2   5   6      993.41      996.78     12.89 o 
   3   5   6        2.78        2.10      7.56 o 
   4   5   6      603.59      594.91     14.01 o 
   5   5   6       18.87       21.10      7.24 o 
   6   5   6       33.60       39.29      9.38 o 
   7   5   6        2.20        4.10     10.12 o 
   8   5   6      103.07      117.93     20.15 o 
   9   5   6       90.29       96.42     21.75 o 
  -6   6   6       29.01       41.45     12.37 o 
  -5   6   6      602.34      662.83     14.77 o 
  -4   6   6      722.93      699.45     13.10 o 
  -3   6   6      494.41      478.76      9.23 o 
  -2   6   6      265.56      269.69      7.50 o 
  -1   6   6       21.32       25.23      5.02 o 
   0   6   6     5423.17     5364.65     29.20 o 
   1   6   6      903.96      894.74     12.14 o 
   2   6   6      289.43      289.94      9.59 o 
   3   6   6       73.94       78.79      9.37 o 
   4   6   6        6.85        3.90      8.89 o 
   5   6   6        4.24        4.74      9.09 o 
   6   6   6      688.37      690.81     16.20 o 
   7   6   6       79.67       97.82     11.37 o 
   8   6   6       32.08       23.85     16.67 o 
  -6   7   6      105.95      113.88     24.81 o 
  -5   7   6        1.47        3.73     11.19 o 
  -4   7   6      298.07      303.85     12.29 o 
  -3   7   6     1322.06     1338.99     14.11 o 
  -2   7   6     1314.53     1292.25     14.29 o 
  -1   7   6       15.20       13.25      7.20 o 
   0   7   6        2.82        5.27      5.79 o 
   1   7   6      336.23      332.90      9.50 o 
   2   7   6     1649.43     1569.71     27.70 o 
   3   7   6      753.26      728.27     13.58 o 
   4   7   6       18.92       19.48      9.78 o 
   5   7   6      217.35      215.73     12.78 o 
   6   7   6       76.16       75.01     11.69 o 
   7   7   6        6.08       16.20     11.85 o 
   8   7   6       19.16       31.93     16.46 o 
  -5   8   6       87.07      112.15     11.82 o 
  -4   8   6      163.70      178.53     11.54 o 
  -3   8   6      276.68      258.25     10.90 o 
  -2   8   6      675.12      658.21     14.65 o 
  -1   8   6      476.79      471.15     14.28 o 
   0   8   6      309.02      305.29      9.93 o 
   1   8   6      848.07      832.87     12.77 o 
   2   8   6      179.06      204.19     10.61 o 
   3   8   6       34.00       41.97      9.16 o 
   4   8   6       82.29       96.44      9.54 o 
   5   8   6        9.01       13.52     11.64 o 
   6   8   6       27.86       29.74     11.96 o 
   7   8   6      113.24      117.89     13.34 o 
  -4   9   6       96.48       86.85     13.26 o 
  -3   9   6      526.82      566.01     14.21 o 
  -2   9   6     1055.81     1084.69     18.78 o 
  -1   9   6      533.46      523.53     13.41 o 
   0   9   6      147.10      142.87     11.28 o 
   1   9   6        3.61        4.79      8.23 o 
   2   9   6      146.67      141.05     10.69 o 
   3   9   6      561.22      528.30     13.85 o 
   4   9   6      396.56      368.42     12.03 o 
   5   9   6        0.46        3.40     11.49 o 
   6   9   6      103.38      102.71     13.51 o 
   7   9   6        2.40       11.73     19.87 o 
  -3  10   6      134.91      139.24     11.35 o 
  -2  10   6       49.27       43.10     10.30 o 
  -1  10   6      320.85      331.49     13.01 o 
   0  10   6      256.10      273.99     14.09 o 
   1  10   6        1.40        2.20     10.90 o 
   2  10   6       77.81       72.14     10.53 o 
   3  10   6       26.17       34.96      9.83 o 
   4  10   6      136.63      134.68     12.04 o 
   5  10   6       80.75       83.04     13.07 o 
   6  10   6        0.91        9.42     20.44 o 
  -2  11   6      121.02      124.74     12.79 o 
  -1  11   6      536.27      529.73     15.98 o 
   0  11   6      334.54      336.99     14.51 o 
   1  11   6       47.46       45.82     13.25 o 
   2  11   6       51.46       51.23     14.09 o 
   3  11   6       61.67       59.04     11.01 o 
   4  11   6      142.50      137.92     15.08 o 
   0 -11   7       32.76       23.84     29.72 o 
   1 -11   7      139.59      147.56     22.59 o 
   2 -11   7       69.65       84.43     33.10 o 
  -3 -10   7       42.96       50.07     17.61 o 
  -2 -10   7      213.05      228.82     16.18 o 
  -1 -10   7        3.23        1.73     12.84 o 
   0 -10   7        0.72       -2.00     14.87 o 
   1 -10   7        1.86       -0.51     18.18 o 
   2 -10   7      471.41      456.39     18.10 o 
   3 -10   7      350.56      353.00     16.51 o 
   4 -10   7       36.13       32.03     13.95 o 
  -4  -9   7        3.69        7.42     15.56 o 
  -3  -9   7       92.83       80.56     17.81 o 
  -2  -9   7      137.45      131.36     13.66 o 
  -1  -9   7      698.84      678.85     18.63 o 
   0  -9   7       97.22      106.69     10.65 o 
   1  -9   7       37.85       29.61     11.50 o 
   2  -9   7       82.34       90.67     13.74 o 
   3  -9   7        4.94        9.41     11.42 o 
   4  -9   7       98.17      107.44     13.51 o 
   5  -9   7      432.64      403.63     16.96 o 
  -5  -8   7       99.70      114.27     30.16 o 
  -4  -8   7      217.23      216.95     18.78 o 
  -3  -8   7       73.86       58.37     12.25 o 
  -2  -8   7      193.84      190.07     11.54 o 
  -1  -8   7      544.49      534.34     13.87 o 
   0  -8   7      155.58      159.17      9.31 o 
   1  -8   7      125.72      127.92      8.62 o 
   2  -8   7        0.54       -0.80     12.87 o 
   3  -8   7     1251.10     1235.14     20.77 o 
   4  -8   7      464.56      458.74     16.01 o 
   5  -8   7       22.80       21.04     11.76 o 
   6  -8   7        3.93        0.11     11.44 o 
  -5  -7   7      197.86      200.00     23.11 o 
  -4  -7   7       56.66       46.72     18.62 o 
  -3  -7   7       41.34       41.28     12.93 o 
  -2  -7   7        8.72        3.23      9.80 o 
  -1  -7   7      220.38      223.04      9.14 o 
   0  -7   7     1977.19     1930.97     16.48 o 
   1  -7   7       75.18       77.34      7.62 o 
   2  -7   7       65.77       61.89     10.84 o 
   3  -7   7        1.88        2.86      9.33 o 
   4  -7   7        6.26        5.09      8.32 o 
   5  -7   7      752.07      756.31     15.54 o 
   6  -7   7      558.50      529.10     17.16 o 
   7  -7   7       30.94       25.35     12.51 o 
  -6  -6   7      126.75      116.51     14.98 o 
  -5  -6   7      109.38      105.88     16.36 o 
  -4  -6   7      494.10      478.98     18.92 o 
  -3  -6   7      461.44      456.72     14.18 o 
  -2  -6   7       32.96       33.01      9.11 o 
  -1  -6   7      190.00      190.03      6.95 o 
   0  -6   7      415.24      401.96      8.24 o 
   1  -6   7      154.22      161.88      5.94 o 
   2  -6   7      661.87      639.02      8.75 o 
   3  -6   7       33.47       35.34      7.28 o 
   4  -6   7     1325.99     1301.45     16.74 o 
   5  -6   7      206.67      204.87      9.38 o 
   6  -6   7      249.41      236.51     13.32 o 
   7  -6   7        0.38        1.94     12.79 o 
   8  -6   7        0.50        1.84     14.76 o 
  -6  -5   7        0.21        4.82     15.14 o 
  -5  -5   7      330.15      318.94     15.89 o 
  -4  -5   7      381.63      386.17     17.49 o 
  -3  -5   7       78.26       71.81      9.69 o 
  -2  -5   7      204.90      210.17      8.64 o 
  -1  -5   7       43.74       39.48      6.00 o 
   0  -5   7     1253.11     1282.64     11.92 o 
   1  -5   7     3885.37     3886.64     20.33 o 
   2  -5   7      152.06      152.04      4.88 o 
   3  -5   7       40.45       42.58      7.56 o 
   4  -5   7        2.98        3.58      6.60 o 
   5  -5   7      137.00      134.32      8.21 o 
   6  -5   7      804.18      802.73     16.57 o 
   7  -5   7      496.95      478.30     15.44 o 
   8  -5   7       49.85       32.35     14.60 o 
  -7  -4   7      205.75      209.74     25.40 o 
  -6  -4   7        4.20        8.40     11.02 o 
  -5  -4   7       27.01       20.19     10.21 o 
  -4  -4   7       86.35       85.42      9.76 o 
  -3  -4   7     1119.21     1103.36     15.12 o 
  -2  -4   7     1272.80     1269.69     11.29 o 
  -1  -4   7       24.90       23.63      4.17 o 
   0  -4   7      343.96      323.77      6.05 o 
   1  -4   7      104.56      100.53      6.94 o 
   2  -4   7      557.48      539.39      8.55 o 
   3  -4   7     2569.39     2542.52     21.25 o 
   4  -4   7       25.19       21.08      6.74 o 
   5  -4   7      656.53      659.53     12.05 o 
   6  -4   7      125.14      120.69      9.13 o 
   7  -4   7       16.65       19.38      9.05 o 
   8  -4   7       78.78       91.13     14.36 o 
   9  -4   7       10.52       10.25     21.79 o 
  -7  -3   7       64.88       68.01     15.03 o 
  -6  -3   7      859.80      860.04     18.54 o 
  -5  -3   7        8.55       11.36     10.00 o 
  -4  -3   7      326.83      319.29      9.90 o 
  -3  -3   7      631.86      627.39      9.62 o 
  -2  -3   7      662.57      652.40      9.88 o 
  -1  -3   7      561.55      536.74      7.79 o 
   0  -3   7       86.64       87.71      6.37 o 
   1  -3   7       72.95       81.57      4.99 o 
   2  -3   7     3035.71     3015.39     16.42 o 
   3  -3   7       33.27       29.01      1.63 o 
   4  -3   7        4.85        4.71      5.95 o 
   5  -3   7      306.05      309.58      8.99 o 
   6  -3   7      548.81      526.65     13.07 o 
   7  -3   7      381.73      382.95     12.73 o 
   8  -3   7       65.80       76.21     13.07 o 
   9  -3   7       37.92       31.23     14.67 o 
  -7  -2   7      494.69      476.46     19.06 o 
  -6  -2   7      208.51      200.87     13.16 o 
  -5  -2   7       48.80       43.40     10.11 o 
  -4  -2   7       28.41       28.18      6.41 o 
  -3  -2   7      176.80      177.15      7.05 o 
  -2  -2   7     3084.01     2985.48     24.13 o 
  -1  -2   7      887.45      888.39      8.32 o 
   0  -2   7       96.82       81.90      4.46 o 
   1  -2   7      257.11      273.97      5.21 o 
   2  -2   7       12.84       14.93      3.30 o 
   3  -2   7     1502.54     1477.97     14.40 o 
   4  -2   7     2371.80     2404.00     14.59 o 
   5  -2   7       11.48        8.56      4.63 o 
   6  -2   7      289.27      271.61     10.57 o 
   7  -2   7        2.53        6.22     10.61 o 
   8  -2   7       11.13       24.56     11.94 o 
   9  -2   7      181.53      189.49     16.42 o 
  -7  -1   7        3.22        6.21     13.48 o 
  -6  -1   7      543.94      562.16     15.62 o 
  -5  -1   7     1829.15     1805.39     20.17 o 
  -4  -1   7      719.96      723.10     10.28 o 
  -3  -1   7      104.68      107.31      6.70 o 
  -2  -1   7     1097.73     1137.50     11.67 o 
  -1  -1   7      306.32      310.88      5.78 o 
   0  -1   7     2358.36     2282.98     14.04 o 
   1  -1   7       84.17      107.72      2.76 o 
   2  -1   7      403.26      381.58      5.42 o 
   3  -1   7     1130.15     1121.82     10.26 o 
   4  -1   7        9.54        9.69      4.35 o 
   5  -1   7      258.00      254.98      6.11 o 
   6  -1   7      259.72      280.22      8.83 o 
   7  -1   7      760.35      673.72     14.09 o 
   8  -1   7      346.16      374.93     15.67 o 
   9  -1   7      136.04      146.47     14.83 o 
  -7   0   7      162.28      153.86     13.50 o 
  -6   0   7      252.78      241.28     13.01 o 
  -5   0   7      141.88      151.44     11.05 o 
  -4   0   7      229.30      236.56      7.87 o 
  -3   0   7      318.00      316.18      7.13 o 
  -2   0   7       17.06       20.94      3.37 o 
  -1   0   7     1836.74     1884.18     12.04 o 
   0   0   7     1903.57     1958.98     12.18 o 
   1   0   7       79.12       73.87      4.49 o 
   2   0   7      359.13      370.66      4.53 o 
   3   0   7       28.94       32.39      3.20 o 
   4   0   7     2792.41     2746.05     31.55 o 
   5   0   7      348.79      349.42      8.73 o 
   6   0   7      143.89      129.11      7.55 o 
   7   0   7        0.55        2.84      8.68 o 
   8   0   7       43.27       46.30      9.97 o 
   9   0   7      152.02      168.90     16.81 o 
  -7   1   7       22.69       30.83     12.05 o 
  -6   1   7       18.66       17.82     10.55 o 
  -5   1   7     1132.90     1149.20     19.02 o 
  -4   1   7     1064.26     1048.94     16.65 o 
  -3   1   7      198.36      197.37      4.71 o 
  -2   1   7        3.74        7.15      3.33 o 
  -1   1   7     1367.77     1457.44     11.21 o 
   0   1   7      572.33      596.99      8.92 o 
   1   1   7     1737.41     1645.78     12.86 o 
   3   1   7      331.14      311.89      5.83 o 
   4   1   7      365.80      338.93      4.86 o 
   5   1   7      145.43      147.50      7.26 o 
   6   1   7      468.62      486.79     10.25 o 
   7   1   7      197.51      225.19     11.13 o 
   8   1   7      395.93      350.79     13.20 o 
   9   1   7       83.91       65.52     15.58 o 
  -7   2   7      360.33      373.30     16.43 o 
  -6   2   7       61.62       52.73     11.83 o 
  -5   2   7      148.34      140.00     11.37 o 
  -4   2   7       42.44       58.99      7.58 o 
  -3   2   7     1320.81     1308.94     11.15 o 
  -2   2   7      927.45      896.94     11.30 o 
  -1   2   7       15.36       14.42      3.32 o 
   0   2   7     1240.24     1288.15     13.18 o 
   1   2   7      592.17      603.72      8.73 o 
   2   2   7      282.08      267.78      6.54 o 
   3   2   7      483.26      500.03      8.48 o 
   4   2   7      836.77      813.09      9.10 o 
   5   2   7     3126.01     3096.11     30.84 o 
   6   2   7       95.25      100.78      7.32 o 
   7   2   7       16.95       14.55      8.95 o 
   8   2   7        3.62        8.48     11.13 o 
   9   2   7        6.31        0.77     15.25 o 
  -7   3   7      329.41      324.11     16.02 o 
  -6   3   7       59.40       49.29     11.79 o 
  -5   3   7        1.44        7.63     10.20 o 
  -4   3   7     1290.60     1261.01     17.56 o 
  -3   3   7     1318.47     1265.63     19.65 o 
  -2   3   7      288.00      283.85      5.79 o 
  -1   3   7       26.77       22.50      4.00 o 
   0   3   7        2.50        5.34      5.04 o 
   1   3   7      253.66      269.95      6.98 o 
   2   3   7     2983.45     3022.49     17.20 o 
   3   3   7       69.83       63.37      6.88 o 
   4   3   7      199.28      182.22      8.45 o 
   5   3   7       75.08       94.85      6.56 o 
   6   3   7       23.42       20.82      7.07 o 
   7   3   7      887.91      947.81     23.31 o 
   8   3   7       13.08       21.01     10.34 o 
   9   3   7       71.05       64.24     16.43 o 
  -7   4   7      570.50      583.10     24.95 o 
  -6   4   7      214.03      223.75     13.70 o 
  -5   4   7       13.01       10.76     10.19 o 
  -4   4   7       49.20       35.92      7.97 o 
  -3   4   7       68.01      108.73      6.19 o 
  -2   4   7     1902.94     1890.83     12.37 o 
  -1   4   7      118.52      112.26      5.91 o 
   0   4   7        0.19       -1.82      5.58 o 
   1   4   7      659.01      673.26     10.62 o 
   2   4   7      420.45      440.24      9.34 o 
   3   4   7      307.47      318.10      9.02 o 
   4   4   7      528.57      545.99     14.37 o 
   5   4   7      222.10      206.90      9.17 o 
   6   4   7     1334.53     1300.87     21.14 o 
   7   4   7        4.78        7.61      9.54 o 
   8   4   7       40.64       40.03     12.47 o 
   9   4   7       52.23       60.58     20.09 o 
  -6   5   7      471.70      454.37     19.13 o 
  -5   5   7      550.89      543.44     16.06 o 
  -4   5   7        2.76        3.40      8.45 o 
  -3   5   7     1207.18     1201.58     13.05 o 
  -2   5   7      853.86      826.53     10.91 o 
  -1   5   7      128.73      124.92      6.27 o 
   0   5   7       82.90       78.42      6.94 o 
   1   5   7        2.78        1.56      6.60 o 
   2   5   7      668.23      618.93     11.19 o 
   3   5   7      851.78      847.04     14.43 o 
   4   5   7       87.01       88.11      8.13 o 
   5   5   7       24.65       18.09      7.56 o 
   6   5   7        4.46        9.28     10.18 o 
   7   5   7       90.08       86.23     11.10 o 
   8   5   7      754.02      798.86     32.99 o 
   9   5   7        2.91        1.52     19.26 o 
  -6   6   7      521.76      503.54     19.83 o 
  -5   6   7      312.40      318.81     14.60 o 
  -4   6   7       49.65       53.37      9.30 o 
  -3   6   7       51.24       45.25      6.75 o 
  -2   6   7      347.21      372.28      8.68 o 
  -1   6   7     2145.03     2074.00     17.89 o 
   0   6   7      959.22      952.00     12.44 o 
   1   6   7        4.52        3.64      7.10 o 
   2   6   7      363.64      331.38     10.11 o 
   3   6   7        5.20        3.72      8.63 o 
   4   6   7      605.57      623.70     15.56 o 
   5   6   7      144.38      153.37     11.55 o 
   6   6   7       53.66       40.14     10.90 o 
   7   6   7      135.70      114.77     12.32 o 
   8   6   7        0.97        6.01     11.98 o 
  -5   7   7      522.26      491.56     23.67 o 
  -4   7   7      752.25      744.34     17.73 o 
  -3   7   7        6.26        8.58      6.77 o 
  -2   7   7      208.13      213.06      8.05 o 
  -1   7   7      457.03      448.69     10.87 o 
   0   7   7       11.14       10.42      6.34 o 
   1   7   7       77.33       80.06      7.73 o 
   2   7   7      105.24      107.75      9.17 o 
   3   7   7      315.48      292.82     12.46 o 
   4   7   7      490.49      469.44     14.35 o 
   5   7   7        9.11       14.24     10.41 o 
   6   7   7      203.60      228.04     13.99 o 
   7   7   7      118.49      123.98     13.43 o 
   8   7   7      103.07       89.87     22.26 o 
  -5   8   7      359.46      366.33     27.82 o 
  -4   8   7      113.69      101.51     11.51 o 
  -3   8   7       37.66       28.32      8.34 o 
  -2   8   7      277.73      274.92     11.05 o 
  -1   8   7      510.68      541.31     15.21 o 
   0   8   7      706.77      687.11     14.90 o 
   1   8   7      228.64      237.08      9.99 o 
   2   8   7       19.50       23.58      8.55 o 
   3   8   7      404.54      342.30     14.08 o 
   4   8   7        3.75        5.44     10.69 o 
   5   8   7      167.07      171.78     12.77 o 
   6   8   7       23.80       33.65     11.90 o 
   7   8   7        6.97        4.29     12.10 o 
  -4   9   7      689.46      709.75     23.19 o 
  -3   9   7      725.93      723.01     15.67 o 
  -2   9   7       36.85       37.64      9.73 o 
  -1   9   7       78.43       83.15     10.95 o 
   0   9   7       64.65       66.75     10.75 o 
   1   9   7      305.80      315.32     11.52 o 
   2   9   7      465.01      459.43     13.66 o 
   3   9   7        8.17        8.04      9.83 o 
   4   9   7       88.37       78.18     12.68 o 
   5   9   7       50.46       48.32     13.47 o 
   6   9   7        1.89        0.21     14.91 o 
  -3  10   7      118.30      111.11     12.23 o 
  -2  10   7       38.78       29.04     10.61 o 
  -1  10   7       94.15      109.15     11.44 o 
   0  10   7       89.13       91.30     11.57 o 
   1  10   7      508.02      503.44     15.57 o 
   2  10   7      277.15      268.86     12.82 o 
   3  10   7       60.02       77.69     11.33 o 
   4  10   7        0.02        5.55     13.23 o 
   5  10   7        2.46        4.95     13.95 o 
  -1  11   7       27.05       31.34     11.27 o 
   0  11   7       41.99       48.14     11.37 o 
   1  11   7        1.81        2.65     14.78 o 
   2  11   7      177.57      174.10     15.41 o 
   3  11   7       90.84       89.87     11.52 o 
   4  11   7        8.62       10.69     16.79 o 
  -2 -10   8        2.10        5.02     17.81 o 
  -1 -10   8        3.91        7.06     14.60 o 
   0 -10   8      259.94      255.61     26.10 o 
   1 -10   8      156.65      167.48     18.80 o 
   2 -10   8       13.11       12.25     12.67 o 
   3 -10   8       72.42       71.70     13.66 o 
   4 -10   8       96.77      100.94     17.52 o 
  -3  -9   8       86.38       84.91     16.90 o 
  -2  -9   8       84.84       81.71     13.98 o 
  -1  -9   8       83.96       79.84     12.97 o 
   0  -9   8        3.06        4.84     13.92 o 
   1  -9   8       18.25       20.62     14.82 o 
   2  -9   8       66.08       69.52     11.70 o 
   3  -9   8       56.06       66.30     12.22 o 
   4  -9   8       24.54       26.60     12.91 o 
   5  -9   8      344.74      335.24     16.52 o 
  -4  -8   8       92.06       86.45     17.61 o 
  -3  -8   8      309.12      344.52     21.01 o 
  -2  -8   8       58.37       57.44     12.05 o 
  -1  -8   8        9.90        6.31     11.47 o 
   0  -8   8       19.06       16.58      9.10 o 
   1  -8   8      425.12      421.08     15.82 o 
   2  -8   8      268.24      264.22     12.67 o 
   3  -8   8      114.59      110.83     11.75 o 
   4  -8   8       12.22       11.95     11.58 o 
   5  -8   8        4.94        5.79     11.81 o 
   6  -8   8        8.19        6.51     14.07 o 
  -5  -7   8        1.33        3.10     17.54 o 
  -4  -7   8        0.47       -0.34     19.98 o 
  -3  -7   8        6.17        7.14     13.14 o 
  -2  -7   8      203.87      211.46     15.58 o 
  -1  -7   8       72.27       80.68     10.51 o 
   0  -7   8       87.11       77.38      8.29 o 
   1  -7   8        9.42       12.15      7.23 o 
   2  -7   8      211.70      207.50     11.50 o 
   3  -7   8      140.13      147.28     11.48 o 
   4  -7   8       39.93       49.08     10.88 o 
   5  -7   8        0.20       -3.27      9.22 o 
   6  -7   8      229.19      214.13     13.80 o 
   7  -7   8      343.61      346.94     17.51 o 
  -5  -6   8      562.43      562.47     19.74 o 
  -4  -6   8        7.38        7.22     13.11 o 
  -3  -6   8      262.90      259.99     13.22 o 
  -2  -6   8      759.85      752.09     16.87 o 
  -1  -6   8       79.51       79.87      7.16 o 
   0  -6   8        3.72        5.67      6.51 o 
   1  -6   8       15.25       13.05      6.54 o 
   2  -6   8     1173.03     1145.17     14.49 o 
   3  -6   8      102.25      109.22      8.33 o 
   4  -6   8       97.50       97.89      8.14 o 
   5  -6   8        7.90       11.28      8.02 o 
   6  -6   8        9.12       10.53      9.23 o 
   7  -6   8       25.70       22.96     11.62 o 
  -6  -5   8       77.75       90.79     14.38 o 
  -5  -5   8      113.83      123.11     14.45 o 
  -4  -5   8        4.78        6.56     11.86 o 
  -3  -5   8        7.78        8.76      9.54 o 
  -2  -5   8        4.08        5.60      7.15 o 
  -1  -5   8      791.03      769.43     11.85 o 
   0  -5   8     1035.69     1037.39     20.71 o 
   1  -5   8      190.34      178.17      8.87 o 
   2  -5   8        2.10        3.66      6.14 o 
   3  -5   8      165.51      178.34      9.03 o 
   4  -5   8      436.41      429.07     11.38 o 
   5  -5   8      182.98      194.39      9.01 o 
   6  -5   8        0.02        4.92      8.90 o 
   7  -5   8        7.99        4.47     11.15 o 
   8  -5   8       81.40       84.36     15.22 o 
  -6  -4   8        2.57        2.95     13.83 o 
  -5  -4   8        6.79        5.38     13.47 o 
  -4  -4   8      937.98      936.10     20.20 o 
  -3  -4   8       16.62       20.40      7.01 o 
  -2  -4   8      185.09      192.72      7.18 o 
  -1  -4   8      257.80      260.11      6.65 o 
   0  -4   8      214.30      216.76      7.93 o 
   1  -4   8       15.49       10.71      5.66 o 
   2  -4   8       28.80       35.86      5.60 o 
   3  -4   8      653.32      651.34      9.55 o 
   4  -4   8      130.77      136.89      8.28 o 
   5  -4   8       90.41       89.87      8.05 o 
   6  -4   8       63.47       73.97      9.92 o 
   7  -4   8      176.31      168.55     10.65 o 
   8  -4   8       46.00       38.57     13.79 o 
  -6  -3   8      112.01      102.08     13.12 o 
  -5  -3   8      352.57      366.91     14.27 o 
  -4  -3   8      460.88      466.58     11.92 o 
  -3  -3   8        6.66        5.50      6.92 o 
  -2  -3   8      317.69      312.61      7.08 o 
  -1  -3   8       36.88       41.48      4.78 o 
   0  -3   8     2132.39     2096.62     23.00 o 
   1  -3   8      726.38      752.39      8.61 o 
   2  -3   8      441.36      452.04      7.01 o 
   3  -3   8        2.13        1.97      2.22 o 
   4  -3   8      887.21      891.90     12.60 o 
   5  -3   8      402.23      400.13     10.05 o 
   6  -3   8      205.68      220.43     11.19 o 
   7  -3   8       21.60       22.32      9.37 o 
   8  -3   8      118.88       99.08     14.39 o 
   9  -3   8        6.29        4.07     16.57 o 
  -7  -2   8       58.89       55.58     21.60 o 
  -6  -2   8       49.07       64.44     13.29 o 
  -5  -2   8      131.75      132.02     11.94 o 
  -4  -2   8      230.50      248.82     10.03 o 
  -3  -2   8     1691.77     1695.11     17.84 o 
  -2  -2   8       42.43       41.04      5.75 o 
  -1  -2   8      226.39      228.16      6.26 o 
   0  -2   8        9.68       11.01      2.18 o 
   1  -2   8      675.97      680.09      8.19 o 
   2  -2   8     1979.27     1936.80     11.79 o 
   3  -2   8       14.57       16.24      4.04 o 
   4  -2   8       41.55       35.55      4.84 o 
   5  -2   8        5.07        8.20      6.13 o 
   6  -2   8      177.48      175.93     10.21 o 
   7  -2   8      137.93      160.95     12.84 o 
   8  -2   8      142.40      146.49     14.21 o 
   9  -2   8       58.44       40.38     14.15 o 
  -7  -1   8      353.36      381.97     27.18 o 
  -6  -1   8      168.25      180.94     15.71 o 
  -5  -1   8       66.48       64.96      9.28 o 
  -4  -1   8      144.83      151.69      8.02 o 
  -3  -1   8      243.19      240.48      8.37 o 
  -2  -1   8      177.57      168.77      7.15 o 
  -1  -1   8      230.93      219.24      5.82 o 
   0  -1   8       18.12       17.04      4.98 o 
   1  -1   8     2608.06     2553.19     20.37 o 
   2  -1   8      877.14      938.25      8.36 o 
   3  -1   8       84.33       89.04      4.71 o 
   4  -1   8      538.95      544.82      8.43 o 
   5  -1   8      357.77      343.56      9.05 o 
   6  -1   8      381.20      394.16     10.08 o 
   7  -1   8      199.05      205.47     13.00 o 
   8  -1   8       19.41       15.80     12.22 o 
   9  -1   8        5.80       10.47     16.03 o 
  -7   0   8      134.63      139.49     18.63 o 
  -6   0   8      111.63      123.40     12.60 o 
  -5   0   8      318.57      313.32     13.17 o 
  -4   0   8       96.03      100.01      8.39 o 
  -3   0   8     1369.37     1378.74     14.70 o 
  -2   0   8     2391.27     2320.36     19.45 o 
  -1   0   8        7.48        8.09      4.67 o 
   0   0   8       15.38       14.75      4.51 o 
   1   0   8      164.69      184.20      6.07 o 
   2   0   8      657.96      634.63      6.01 o 
   3   0   8      647.58      627.01      7.21 o 
   4   0   8       94.58      104.65      5.49 o 
   5   0   8        0.33       -1.65      6.21 o 
   6   0   8       43.85       33.18      6.96 o 
   7   0   8       64.52       59.34      9.46 o 
   8   0   8       65.34       87.63     12.59 o 
   9   0   8       25.85       41.48     13.32 o 
  -7   1   8      303.05      286.63     17.62 o 
  -6   1   8      539.89      538.55     16.86 o 
  -5   1   8      428.64      408.12     14.29 o 
  -4   1   8      133.24      125.59      8.90 o 
  -3   1   8      628.38      628.64     13.45 o 
  -2   1   8       56.31       60.76      3.88 o 
  -1   1   8     2644.41     2589.51     16.29 o 
   0   1   8     1550.94     1552.83     15.82 o 
   1   1   8      238.89      246.73      6.58 o 
   2   1   8     2230.04     2323.46     12.95 o 
   3   1   8      203.50      225.82      4.94 o 
   4   1   8      155.37      165.00      6.26 o 
   5   1   8      950.91     1006.69     13.21 o 
   6   1   8      239.00      221.56      8.81 o 
   7   1   8       60.97       56.51      9.63 o 
   8   1   8      112.10      124.97     11.49 o 
   9   1   8        7.42        5.95     15.37 o 
  -7   2   8        6.07       12.85     18.42 o 
  -6   2   8       73.20       68.52     12.69 o 
  -5   2   8      531.98      510.41     15.63 o 
  -4   2   8     1108.75     1035.07     18.14 o 
  -3   2   8        9.38       14.76      8.34 o 
  -2   2   8      803.75      799.71      8.79 o 
  -1   2   8     3821.91     3744.86     15.72 o 
   0   2   8       38.52       34.86      2.11 o 
   1   2   8       98.15       89.86      4.55 o 
   2   2   8      326.77      355.33      7.64 o 
   3   2   8      603.84      556.96      7.93 o 
   4   2   8      814.23      833.68     10.51 o 
   5   2   8      507.31      539.97      9.69 o 
   6   2   8       30.70       44.00      7.35 o 
   7   2   8       31.75       36.03      9.63 o 
   8   2   8       44.13       45.25     11.94 o 
   9   2   8      105.03      121.44     14.16 o 
  -6   3   8      693.72      732.12     18.96 o 
  -5   3   8     1000.72     1000.24     19.71 o 
  -4   3   8      513.48      464.51     14.34 o 
  -3   3   8       15.63       10.82      9.15 o 
  -2   3   8        5.05        4.88      4.11 o 
  -1   3   8       58.23       53.75      4.57 o 
   0   3   8     3750.25     3662.33     21.32 o 
   1   3   8      684.41      692.85      9.97 o 
   2   3   8       34.78       35.05      5.84 o 
   3   3   8      308.51      303.79      8.88 o 
   4   3   8       17.62       21.60      7.35 o 
   5   3   8       18.24       18.93      6.62 o 
   6   3   8      168.27      188.13      8.05 o 
   7   3   8      106.30      112.44      9.69 o 
   8   3   8       15.87       11.81     10.74 o 
   9   3   8        9.79       13.28     15.90 o 
  -6   4   8       66.77       78.09     13.23 o 
  -5   4   8      242.75      267.29     13.94 o 
  -4   4   8      596.08      588.90     15.93 o 
  -3   4   8     1252.91     1185.46     18.69 o 
  -2   4   8        2.64        2.24      5.38 o 
  -1   4   8     1227.69     1208.33     11.22 o 
   0   4   8     3878.87     3852.67     50.49 o 
   1   4   8       10.23       14.22      6.33 o 
   2   4   8      977.61      964.42     12.91 o 
   3   4   8       38.25       37.90      6.99 o 
   4   4   8      752.07      721.97     12.77 o 
   5   4   8      141.53      148.46      7.82 o 
   6   4   8      268.78      286.25     10.79 o 
   7   4   8        0.63        2.53     10.25 o 
   8   4   8        0.24        3.45     11.97 o 
   9   4   8       15.41        4.82     19.43 o 
  -6   5   8        0.52        5.25     12.40 o 
  -5   5   8      598.99      619.94     17.78 o 
  -4   5   8      722.69      701.91     17.20 o 
  -3   5   8      597.82      570.52     15.16 o 
  -2   5   8      129.25      132.41      7.16 o 
  -1   5   8      159.25      146.09      6.98 o 
   0   5   8       59.90       57.28      7.11 o 
   1   5   8     2937.82     2893.66     21.44 o 
   2   5   8      944.29      921.38     13.63 o 
   3   5   8       34.71       46.63      9.03 o 
   4   5   8        1.16       -0.07      7.57 o 
   5   5   8       28.44       31.38      8.39 o 
   6   5   8      263.98      275.69     12.80 o 
   7   5   8       48.55       60.40     10.96 o 
   8   5   8       16.29       14.52     13.08 o 
  -5   6   8       36.27       48.38     11.89 o 
  -4   6   8      147.59      155.75     12.58 o 
  -3   6   8     1043.59     1025.42     14.75 o 
  -2   6   8     1308.32     1271.96     14.36 o 
  -1   6   8       14.28       15.07      7.64 o 
   0   6   8       33.55       34.76      7.30 o 
   1   6   8      612.98      588.24     13.21 o 
   2   6   8       14.93       14.91      7.90 o 
   3   6   8      400.67      424.01     13.47 o 
   4   6   8       72.42       85.10     10.50 o 
   5   6   8      421.08      399.43     15.76 o 
   6   6   8      100.77       96.74     11.80 o 
   7   6   8        2.59        0.67     11.70 o 
   8   6   8        6.81       20.16     12.22 o 
  -5   7   8       19.20       24.09     18.00 o 
  -4   7   8      205.02      207.08     16.18 o 
  -3   7   8      816.02      820.54     14.44 o 
  -2   7   8      196.21      215.31      8.93 o 
  -1   7   8      309.78      298.04     11.08 o 
   0   7   8      396.72      389.74     10.74 o 
   1   7   8      214.81      215.26     10.35 o 
   2   7   8     1182.84     1183.73     17.03 o 
   3   7   8      199.09      194.43     11.67 o 
   4   7   8       75.73       73.71     11.06 o 
   5   7   8       29.02       44.91     11.60 o 
   6   7   8       33.61       37.95     11.62 o 
   7   7   8       81.08       97.92     12.99 o 
   8   7   8       10.25       16.60     15.58 o 
  -4   8   8        6.11        7.92     14.11 o 
  -3   8   8      209.53      221.15     16.30 o 
  -2   8   8      625.08      624.16     13.12 o 
  -1   8   8     1099.36     1054.50     18.05 o 
   0   8   8       47.41       46.73     11.15 o 
   1   8   8      241.76      235.07     10.08 o 
   2   8   8        7.96        9.55     10.10 o 
   3   8   8       45.30       59.98     11.63 o 
   4   8   8      545.83      564.88     16.55 o 
   5   8   8        2.22        6.97     11.75 o 
   6   8   8      208.74      205.56     14.10 o 
   7   8   8       53.93       56.35     13.47 o 
  -3   9   8       19.28       33.54     14.36 o 
  -2   9   8      124.32      120.04     11.10 o 
  -1   9   8      304.05      304.37     14.02 o 
   0   9   8      541.84      552.96     15.56 o 
   1   9   8      226.58      234.65     12.03 o 
   2   9   8       41.31       39.81     11.35 o 
   3   9   8      562.74      543.94     16.52 o 
   4   9   8        9.13       14.70     12.90 o 
   5   9   8        4.73       12.44     13.05 o 
   6   9   8       57.38       80.46     14.36 o 
  -2  10   8      138.80      137.73     13.18 o 
  -1  10   8      721.55      704.38     16.38 o 
   0  10   8      405.55      410.49     15.47 o 
   1  10   8       83.92       76.43     12.35 o 
   2  10   8        1.38        3.39     15.28 o 
   3  10   8       73.36       81.02     12.96 o 
   4  10   8       38.88       60.25     14.17 o 
   5  10   8      132.95      130.13     14.96 o 
   0  11   8       84.32       86.84     16.27 o 
   1  11   8      376.99      392.26     17.47 o 
   2  11   8       34.00       41.19     13.65 o 
   3  11   8      196.61      168.62     38.27 o 
   0 -10   9      173.67      165.32     31.99 o 
   1 -10   9        0.16       -2.36     21.79 o 
   2 -10   9      112.63      112.79     15.75 o 
   3 -10   9      240.31      226.40     17.50 o 
  -2  -9   9      128.09      124.34     14.97 o 
  -1  -9   9      132.19      141.34     14.27 o 
   0  -9   9      208.20      202.53     23.51 o 
   1  -9   9       29.74       24.59     15.57 o 
   2  -9   9        3.73        7.61     11.19 o 
   3  -9   9       20.61       25.71     12.41 o 
   4  -9   9       88.30      104.00     13.62 o 
   5  -9   9       38.60       39.45     17.22 o 
  -3  -8   9        3.17        8.42     15.72 o 
  -2  -8   9        1.14       -2.33     12.35 o 
  -1  -8   9       23.96       25.80     12.36 o 
   0  -8   9      461.59      453.23     13.99 o 
   1  -8   9      206.82      209.48     14.47 o 
   2  -8   9       10.01        9.91     10.75 o 
   3  -8   9       58.06       62.02     11.96 o 
   4  -8   9      183.82      189.49     13.57 o 
   5  -8   9       47.26       50.92     12.26 o 
   6  -8   9        3.90        2.71     19.83 o 
  -4  -7   9      123.54      128.65     19.77 o 
  -3  -7   9      284.61      303.60     24.31 o 
  -2  -7   9       10.58        7.41     13.20 o 
  -1  -7   9      245.56      253.61     16.55 o 
   0  -7   9      315.94      325.89     12.06 o 
   1  -7   9      464.78      459.15     13.30 o 
   2  -7   9       25.09       26.95      9.64 o 
   3  -7   9       94.90       94.99     11.40 o 
   4  -7   9      201.30      208.11     12.92 o 
   5  -7   9      265.87      268.36     14.07 o 
   6  -7   9       79.91       87.61     15.01 o 
   7  -7   9      114.34      114.15     17.66 o 
  -5  -6   9      434.71      404.59     19.27 o 
  -4  -6   9      332.06      337.90     16.51 o 
  -3  -6   9       64.65       55.80     11.48 o 
  -2  -6   9      209.30      202.39     12.63 o 
  -1  -6   9       72.90       65.27      8.78 o 
   0  -6   9      139.52      135.85      8.43 o 
   1  -6   9      254.03      273.41      9.62 o 
   2  -6   9      300.70      321.20     12.13 o 
   3  -6   9       20.90       20.11      9.44 o 
   4  -6   9       38.19       39.16      8.02 o 
   5  -6   9       28.03       32.81      8.52 o 
   6  -6   9      325.25      330.67     12.85 o 
   7  -6   9        4.57        7.73     11.74 o 
  -5  -5   9        3.65        5.99     13.65 o 
  -4  -5   9        3.14        1.13     12.61 o 
  -3  -5   9      814.60      793.01     16.48 o 
  -2  -5   9      736.37      703.82     15.23 o 
  -1  -5   9       33.05       33.19      7.03 o 
   0  -5   9      125.23      133.75      8.11 o 
   1  -5   9       15.85       19.48      6.75 o 
   2  -5   9      421.35      417.46     10.10 o 
   3  -5   9       12.19       11.60      7.71 o 
   4  -5   9      116.36      122.62      9.13 o 
   5  -5   9      172.77      176.36     10.24 o 
   6  -5   9      445.77      418.50     13.24 o 
   7  -5   9        3.67        7.09     11.42 o 
   8  -5   9       67.04       80.70     16.02 o 
  -6  -4   9      392.87      415.11     26.47 o 
  -5  -4   9        0.75        4.48     17.88 o 
  -4  -4   9      769.91      743.98     20.04 o 
  -3  -4   9      313.43      308.89     12.37 o 
  -2  -4   9      140.73      141.86      8.88 o 
  -1  -4   9      372.20      358.98      8.89 o 
   0  -4   9      134.44      126.14      7.01 o 
   1  -4   9     1106.15     1092.45     11.72 o 
   2  -4   9      820.26      831.37      9.93 o 
   3  -4   9      428.61      427.90      8.84 o 
   4  -4   9       87.90       94.30      8.25 o 
   5  -4   9        0.12        1.95      7.77 o 
   6  -4   9       20.17       27.02      9.99 o 
   7  -4   9      206.74      201.46     12.68 o 
   8  -4   9       42.07       50.75     14.82 o 
  -6  -3   9      129.24      132.03     15.66 o 
  -5  -3   9      127.55      131.72     12.28 o 
  -4  -3   9      779.66      766.62     16.77 o 
  -3  -3   9        3.19        2.40      7.71 o 
  -2  -3   9     1872.09     1871.36     17.56 o 
  -1  -3   9      889.25      883.41     10.36 o 
   0  -3   9       48.43       47.05      4.07 o 
   1  -3   9      526.52      536.38      7.99 o 
   2  -3   9       22.86       28.31      4.59 o 
   3  -3   9      488.76      466.62      8.83 o 
   4  -3   9      386.51      389.37     10.22 o 
   5  -3   9       21.89       26.41      7.39 o 
   6  -3   9      167.00      166.15     10.92 o 
   7  -3   9      325.40      304.07     13.21 o 
   8  -3   9       37.03       38.10     13.45 o 
  -6  -2   9      142.33      144.18     16.02 o 
  -5  -2   9      795.67      799.78     18.34 o 
  -4  -2   9       30.10       23.17      8.59 o 
  -3  -2   9      703.70      702.35     12.29 o 
  -2  -2   9       25.01       25.66      6.16 o 
  -1  -2   9      222.77      218.75      6.73 o 
   0  -2   9     1104.30     1119.06     11.07 o 
   1  -2   9      118.67      106.73      4.43 o 
   2  -2   9       88.18       85.48      4.77 o 
   3  -2   9      716.03      707.71      8.72 o 
   4  -2   9      557.75      562.23      8.03 o 
   5  -2   9       52.19       48.77      8.56 o 
   6  -2   9       37.69       46.33      9.07 o 
   7  -2   9        2.71        1.79      9.62 o 
   8  -2   9       80.49       88.23     13.73 o 
   9  -2   9       42.18       62.83     18.48 o 
  -6  -1   9      292.63      309.17     17.64 o 
  -5  -1   9      183.17      178.45     14.11 o 
  -4  -1   9       31.43       34.80      7.76 o 
  -3  -1   9     1158.69     1162.70     14.46 o 
  -2  -1   9      153.27      167.70      7.60 o 
  -1  -1   9     4647.30     4744.45     38.21 o 
   0  -1   9      467.42      492.26      8.97 o 
   1  -1   9       68.34       64.37      5.79 o 
   2  -1   9      204.52      225.87      5.45 o 
   3  -1   9       26.10       26.68      3.21 o 
   4  -1   9      782.92      803.98      9.47 o 
   5  -1   9      220.92      235.56      8.64 o 
   6  -1   9       33.43       42.72      8.89 o 
   7  -1   9       56.72       40.33     11.41 o 
   8  -1   9       76.67       59.86     12.69 o 
   9  -1   9        7.00       12.86     13.30 o 
  -6   0   9        7.18        9.48     13.95 o 
  -5   0   9      460.75      456.43     15.37 o 
  -4   0   9      806.17      798.86     14.39 o 
  -3   0   9       42.82       46.60      7.39 o 
  -2   0   9      205.44      210.61      7.06 o 
  -1   0   9       87.83       85.75      5.95 o 
   0   0   9      115.65      122.29      6.59 o 
   1   0   9     1596.26     1563.40     13.46 o 
   2   0   9      263.48      249.74      4.53 o 
   3   0   9      188.31      177.66      3.80 o 
   4   0   9     1322.75     1339.39     18.54 o 
   5   0   9      802.08      814.41     12.62 o 
   6   0   9       27.48       36.86      7.55 o 
   7   0   9      103.62      116.36     12.80 o 
   8   0   9       53.89       51.50     12.91 o 
   9   0   9       56.35       43.40     13.84 o 
  -6   1   9      188.64      195.10     14.34 o 
  -5   1   9      274.42      262.04     13.94 o 
  -4   1   9      208.86      199.46     10.48 o 
  -3   1   9      818.12      816.83     14.10 o 
  -2   1   9     1126.84     1068.58     11.88 o 
  -1   1   9      631.96      650.54      9.53 o 
   0   1   9     1815.76     1784.07     15.09 o 
   1   1   9      316.76      310.08      7.79 o 
   2   1   9      482.70      519.61      7.49 o 
   3   1   9       19.83       20.20      3.83 o 
   4   1   9       24.38       29.07      5.20 o 
   5   1   9      341.67      323.30      9.71 o 
   6   1   9      133.34      139.64      8.78 o 
   7   1   9       32.87       47.71      9.96 o 
   8   1   9        6.58        5.74     12.15 o 
   9   1   9        3.83        3.70     19.48 o 
  -6   2   9       48.22       44.58     12.51 o 
  -5   2   9       16.90       24.37     11.04 o 
  -4   2   9      492.23      502.69     15.18 o 
  -3   2   9      704.50      712.71     15.59 o 
  -2   2   9        8.65        8.63      5.64 o 
  -1   2   9       76.61       80.55      5.79 o 
   0   2   9      182.88      174.58      8.23 o 
   1   2   9      825.01      829.96     14.28 o 
   2   2   9     1371.25     1346.74     13.44 o 
   3   2   9      180.25      172.45      6.17 o 
   4   2   9       13.16        7.03      5.57 o 
   5   2   9      372.06      344.20      8.83 o 
   6   2   9      332.10      334.04     10.48 o 
   7   2   9       28.07       39.99      9.95 o 
   8   2   9       52.63       73.71     11.57 o 
   9   2   9       31.65       36.07     13.70 o 
  -6   3   9      509.34      511.74     17.80 o 
  -5   3   9       19.56       20.13     12.19 o 
  -4   3   9      114.95      116.05     11.60 o 
  -3   3   9      327.28      317.47     12.73 o 
  -2   3   9     1683.34     1639.37     14.75 o 
  -1   3   9      233.83      224.29      7.48 o 
   0   3   9     1090.13     1069.24     11.14 o 
   1   3   9     1219.37     1218.59     13.31 o 
   2   3   9      102.11       93.61      6.94 o 
   3   3   9      167.81      188.97      8.37 o 
   4   3   9      297.20      320.88      9.57 o 
   5   3   9       33.39       25.22      7.19 o 
   6   3   9      422.21      386.71     10.10 o 
   7   3   9      125.86      142.97     10.68 o 
   8   3   9      166.31      196.09     13.52 o 
   9   3   9        2.96        5.57     12.56 o 
  -6   4   9       78.30       64.45     16.49 o 
  -5   4   9      375.21      387.23     15.93 o 
  -4   4   9        4.86        9.21     11.36 o 
  -3   4   9      735.37      710.15     16.65 o 
  -2   4   9      714.78      719.78     12.56 o 
  -1   4   9      435.28      424.09      9.15 o 
   0   4   9      616.35      612.14     11.39 o 
   1   4   9      233.58      233.83      9.08 o 
   2   4   9      734.92      687.16     11.05 o 
   3   4   9      976.24      985.43     12.93 o 
   4   4   9      327.35      348.74     11.57 o 
   5   4   9      106.20       90.41      8.45 o 
   6   4   9       22.22       32.93      9.49 o 
   7   4   9       15.14       14.55     10.63 o 
   8   4   9      121.68      141.69     15.29 o 
   9   4   9        6.92        5.16     18.69 o 
  -5   5   9      328.48      287.73     15.33 o 
  -4   5   9       10.43       13.63     11.07 o 
  -3   5   9        4.86       -0.41     10.67 o 
  -2   5   9      105.09      109.62      8.34 o 
  -1   5   9     2408.16     2336.22     26.59 o 
   0   5   9        8.69       10.04      7.29 o 
   1   5   9      680.71      677.34     12.64 o 
   2   5   9       61.63       54.52      8.01 o 
   3   5   9       96.69       83.98      9.78 o 
   4   5   9      152.78      171.53      9.94 o 
   5   5   9      186.66      216.00     10.62 o 
   6   5   9      108.82      135.73     10.56 o 
   7   5   9       50.48       42.66     12.07 o 
   8   5   9       23.60       22.95     12.32 o 
  -5   6   9      182.88      174.02     14.78 o 
  -4   6   9      496.84      496.04     16.93 o 
  -3   6   9        0.95        6.22     11.32 o 
  -2   6   9      411.57      417.52     11.48 o 
  -1   6   9      569.64      582.24     13.10 o 
   0   6   9       58.95       55.33      8.11 o 
   1   6   9      949.08      933.93     14.95 o 
   2   6   9      143.66      153.81      9.61 o 
   3   6   9     1760.69     1576.77     23.11 o 
   4   6   9      372.23      343.77     13.42 o 
   5   6   9       25.85       28.10     10.92 o 
   6   6   9       77.36       63.48     11.91 o 
   7   6   9       17.85       18.62     12.10 o 
   8   6   9        5.46        9.46     12.58 o 
  -4   7   9      346.70      332.09     17.96 o 
  -3   7   9      118.89      113.66     12.50 o 
  -2   7   9       82.88       77.93      9.38 o 
  -1   7   9      176.20      178.74     10.77 o 
   0   7   9     1051.36     1040.00     16.64 o 
   1   7   9      431.48      446.10     12.44 o 
   2   7   9        5.57        8.04      8.94 o 
   3   7   9        0.28        4.75     10.15 o 
   4   7   9       20.46       20.68     11.59 o 
   5   7   9      127.99      133.34     13.06 o 
   6   7   9      106.55      126.12     13.85 o 
   7   7   9       16.14       30.24     13.23 o 
  -4   8   9      156.32      140.88     31.51 o 
  -3   8   9      696.86      663.27     21.53 o 
  -2   8   9      149.79      182.53     12.27 o 
  -1   8   9      112.95      107.71     12.05 o 
   0   8   9       51.12       48.40     12.69 o 
   1   8   9      286.85      294.21     14.76 o 
   2   8   9      699.02      705.39     16.95 o 
   3   8   9       97.85      112.44     12.00 o 
   4   8   9      346.03      284.54     15.00 o 
   5   8   9      121.39      123.56     13.48 o 
   6   8   9        3.79        6.23     12.56 o 
   7   8   9        4.46        8.38     15.67 o 
  -3   9   9      337.07      315.03     36.48 o 
  -2   9   9       31.22       29.82     12.69 o 
  -1   9   9      258.87      242.00     14.96 o 
   0   9   9       35.30       29.20     12.42 o 
   1   9   9      234.74      214.50     13.71 o 
   2   9   9       70.33       78.66     12.14 o 
   3   9   9        2.85        4.25     11.94 o 
   4   9   9       26.34       44.92     12.89 o 
   5   9   9        1.05        4.02     14.49 o 
   6   9   9       77.96       58.87     16.23 o 
  -1  10   9        2.60        4.02     13.65 o 
   0  10   9       12.17        6.34     12.78 o 
   1  10   9        1.83        3.09     14.52 o 
   2  10   9      138.86      148.30     16.32 o 
   3  10   9      177.01      184.27     15.30 o 
   4  10   9       23.73       44.19     13.33 o 
  -1  -9  10       52.34       45.83     16.41 o 
   0  -9  10       16.28       11.50     19.65 o 
   1  -9  10        8.85        2.17     15.36 o 
   2  -9  10      333.11      336.64     17.60 o 
   3  -9  10       29.56       27.50     15.55 o 
   4  -9  10      108.18       82.82     15.19 o 
  -3  -8  10       17.14       19.04     19.61 o 
  -2  -8  10      258.04      277.81     17.16 o 
  -1  -8  10      273.27      267.51     15.51 o 
   0  -8  10       38.21       23.41     14.97 o 
   1  -8  10      352.12      339.78     15.82 o 
   2  -8  10      232.36      236.05     15.54 o 
   3  -8  10        9.52       14.61     11.65 o 
   4  -8  10      131.22      135.90     13.75 o 
   5  -8  10        1.21        6.21     14.05 o 
  -3  -7  10      167.62      175.58     19.34 o 
  -2  -7  10      106.12      116.11     16.74 o 
  -1  -7  10       12.62       18.74     13.82 o 
   0  -7  10       38.67       39.59     11.25 o 
   1  -7  10      284.48      264.48     14.61 o 
   2  -7  10        2.68        3.71     11.88 o 
   3  -7  10      670.84      678.55     16.97 o 
   4  -7  10       84.44       91.81     11.78 o 
   5  -7  10       50.56       48.15     12.07 o 
   6  -7  10        5.24       -4.10     13.78 o 
  -4  -6  10       78.28       82.17     14.46 o 
  -3  -6  10       13.71       11.19     12.59 o 
  -2  -6  10        2.51        6.41      9.88 o 
  -1  -6  10      438.05      444.57     15.60 o 
   0  -6  10      383.68      388.38     11.38 o 
   1  -6  10      313.49      300.32     10.56 o 
   2  -6  10      553.56      546.23     16.90 o 
   3  -6  10       87.59       90.49     10.44 o 
   4  -6  10        8.68       15.54      9.34 o 
   5  -6  10      109.69      117.58      9.65 o 
   6  -6  10        3.40        7.33     10.34 o 
   7  -6  10       39.56       37.11     12.26 o 
  -5  -5  10      105.05       99.48     21.53 o 
  -4  -5  10      288.62      306.27     16.80 o 
  -3  -5  10        5.27        5.84     10.06 o 
  -2  -5  10      190.37      186.12     11.68 o 
  -1  -5  10      221.92      235.05     10.06 o 
   0  -5  10       12.01       14.08      6.76 o 
   1  -5  10      295.26      289.24      9.83 o 
   2  -5  10      934.90      910.46     13.64 o 
   3  -5  10      242.18      246.50     10.54 o 
   4  -5  10     1069.89     1091.70     16.51 o 
   5  -5  10       31.26       33.79      9.06 o 
   6  -5  10        0.85        4.64     10.82 o 
   7  -5  10        5.05        4.82     10.24 o 
  -5  -4  10      383.05      397.42     18.86 o 
  -4  -4  10       33.33       43.97     13.43 o 
  -3  -4  10      279.03      294.67     13.23 o 
  -2  -4  10        2.54        4.87      7.95 o 
  -1  -4  10       23.77       25.95      8.12 o 
   0  -4  10      579.98      567.96     10.72 o 
   1  -4  10      925.60      929.74     16.34 o 
   2  -4  10       11.50        9.27      6.18 o 
   3  -4  10      144.08      147.26      8.80 o 
   4  -4  10      182.86      185.01      9.43 o 
   5  -4  10       15.77       11.68      9.89 o 
   6  -4  10      238.51      251.89     12.84 o 
   7  -4  10        0.35        0.00     10.73 o 
   8  -4  10        4.83        5.73     13.63 o 
  -5  -3  10        7.29        8.39     14.21 o 
  -4  -3  10       91.03       97.60     13.79 o 
  -3  -3  10      486.77      466.73     14.20 o 
  -2  -3  10        7.79       11.63      9.20 o 
  -1  -3  10      277.57      283.43      8.82 o 
   0  -3  10       12.71       10.92      6.34 o 
   1  -3  10      119.95      116.74      7.18 o 
   2  -3  10      726.09      724.27      9.27 o 
   3  -3  10      224.00      227.94      7.76 o 
   4  -3  10       99.29       93.11      7.98 o 
   5  -3  10      746.16      747.10     15.39 o 
   6  -3  10       22.94       27.04      9.72 o 
   7  -3  10       32.73       43.82     11.02 o 
   8  -3  10        4.68        9.76     13.72 o 
  -5  -2  10       18.74       14.20     12.12 o 
  -4  -2  10      703.40      702.20     18.62 o 
  -3  -2  10      382.62      389.15     11.70 o 
  -2  -2  10      406.44      402.11      9.81 o 
  -1  -2  10      173.81      161.70      6.88 o 
   0  -2  10        3.56        2.05      5.42 o 
   1  -2  10      973.84      952.72     12.01 o 
   2  -2  10      137.20      144.66      6.63 o 
   3  -2  10      145.49      143.82      5.98 o 
   4  -2  10       38.07       43.82      6.27 o 
   5  -2  10      102.50      119.81     10.07 o 
   6  -2  10      150.42      142.32     11.06 o 
   7  -2  10      105.01      112.22     11.14 o 
   8  -2  10        7.04        5.74     13.12 o 
  -6  -1  10       15.22       10.86     19.42 o 
  -5  -1  10      197.16      184.93     15.10 o 
  -4  -1  10       12.38        7.36      9.26 o 
  -3  -1  10      628.08      663.27     12.55 o 
  -2  -1  10      478.91      491.53     10.63 o 
  -1  -1  10      593.69      584.13      9.96 o 
   0  -1  10       58.80       62.50      5.98 o 
   1  -1  10        3.78        2.49      5.85 o 
   2  -1  10      389.96      381.65      8.35 o 
   3  -1  10     1631.79     1633.07     13.78 o 
   4  -1  10       24.86       31.83      5.41 o 
   5  -1  10       47.77       40.92      8.84 o 
   6  -1  10      192.68      177.21     11.00 o 
   7  -1  10        6.39        9.36     11.62 o 
   8  -1  10      109.98      116.28     14.34 o 
   9  -1  10        2.96        8.29     14.03 o 
  -6   0  10      295.19      303.54     24.39 o 
  -5   0  10      243.31      240.71     16.68 o 
  -4   0  10        0.17       -0.36      8.73 o 
  -3   0  10      154.00      162.77      9.26 o 
  -2   0  10       62.10       60.73      7.49 o 
  -1   0  10     1392.59     1343.31     14.80 o 
   0   0  10      254.57      253.60      8.23 o 
   1   0  10       52.22       48.37      6.21 o 
   2   0  10      669.73      650.02      9.90 o 
   3   0  10       34.21       40.24      4.31 o 
   4   0  10       12.11        9.72      5.27 o 
   5   0  10      639.07      699.22     12.48 o 
   6   0  10      104.66      121.16      8.98 o 
   7   0  10      103.99      102.24     12.92 o 
   8   0  10       78.63       71.47     13.02 o 
   9   0  10        0.24        3.55     13.71 o 
  -6   1  10      458.64      484.14     29.26 o 
  -5   1  10      129.61      130.10     13.14 o 
  -4   1  10      494.44      456.12     13.14 o 
  -3   1  10        0.49        0.84      8.46 o 
  -2   1  10      597.30      605.16     12.93 o 
  -1   1  10      201.87      205.61      7.37 o 
   0   1  10      430.21      424.93      9.61 o 
   1   1  10        0.66        2.91      5.91 o 
   2   1  10      317.64      321.27      7.02 o 
   3   1  10      576.49      552.87      8.03 o 
   4   1  10      707.61      707.53     12.11 o 
   5   1  10      338.39      307.42     10.05 o 
   6   1  10      128.18      108.92      8.90 o 
   7   1  10      107.99       94.47     10.87 o 
   8   1  10        9.72       10.63     12.91 o 
   9   1  10       22.11       17.79     15.59 o 
  -6   2  10      106.29      119.61     23.17 o 
  -5   2  10      628.25      648.50     18.50 o 
  -4   2  10      170.61      179.84     12.51 o 
  -3   2  10        6.30        3.65     10.00 o 
  -2   2  10       93.00      101.54     10.10 o 
  -1   2  10       73.12       69.02      6.23 o 
   0   2  10     2881.15     2842.42     22.85 o 
   1   2  10      557.19      582.28     13.68 o 
   2   2  10       42.87       34.21      6.22 o 
   3   2  10      724.16      724.67      9.73 o 
   4   2  10        4.96        4.66      6.45 o 
   5   2  10       55.00       62.57      8.09 o 
   6   2  10      943.07      989.74     15.41 o 
   7   2  10       32.24       25.21     10.40 o 
   8   2  10      114.87      113.50     12.23 o 
   9   2  10       18.03       13.59     15.60 o 
  -5   3  10      218.01      241.08     15.19 o 
  -4   3  10      329.74      308.81     14.80 o 
  -3   3  10     1056.51      970.10     19.01 o 
  -2   3  10        1.64        0.69      6.41 o 
  -1   3  10      362.28      370.05      8.79 o 
   0   3  10       25.44       26.92      7.06 o 
   1   3  10      408.15      404.78     11.16 o 
   2   3  10      164.23      170.90      8.20 o 
   3   3  10      247.35      242.22      8.76 o 
   4   3  10      309.79      275.61     10.39 o 
   5   3  10      709.94      715.72     13.13 o 
   6   3  10        9.85        7.04      9.07 o 
   7   3  10       41.44       26.93     10.09 o 
   8   3  10        6.69       14.23     11.65 o 
  -5   4  10      251.50      264.42     15.14 o 
  -4   4  10      844.37      871.06     19.82 o 
  -3   4  10      303.24      327.13     14.28 o 
  -2   4  10       36.49       30.32      7.40 o 
  -1   4  10       78.25       74.52      7.16 o 
   0   4  10       69.57       69.43      7.60 o 
   1   4  10     2160.09     2134.54     19.62 o 
   2   4  10       18.97       27.57      7.34 o 
   3   4  10      117.62      101.81      7.60 o 
   4   4  10        8.37        4.57      8.95 o 
   5   4  10        8.18        5.92      7.92 o 
   6   4  10      159.60      165.13      9.89 o 
   7   4  10      102.64      134.76     12.71 o 
   8   4  10       30.16       12.55     13.80 o 
  -5   5  10      214.58      266.97     20.18 o 
  -4   5  10       94.86       98.28     13.23 o 
  -3   5  10      572.32      559.44     16.79 o 
  -2   5  10      569.37      564.30     12.30 o 
  -1   5  10       24.08       23.93      8.21 o 
   0   5  10      587.22      571.25     12.32 o 
   1   5  10      276.87      272.72     10.22 o 
   2   5  10       42.50       57.35      7.97 o 
   3   5  10      498.68      508.88     12.29 o 
   4   5  10      334.70      322.85     11.52 o 
   5   5  10      294.09      258.23     11.74 o 
   6   5  10      129.35      138.21     10.98 o 
   7   5  10        3.42        4.76     12.89 o 
   8   5  10        3.57        3.40     13.99 o 
  -4   6  10      302.55      301.78     15.57 o 
  -3   6  10      570.77      565.68     17.67 o 
  -2   6  10      222.23      217.61     10.30 o 
  -1   6  10      429.37      419.18     12.56 o 
   0   6  10        1.75        3.49      8.94 o 
   1   6  10       90.44       88.82      9.13 o 
   2   6  10      755.02      752.58     14.61 o 
   3   6  10       87.10      116.60     11.23 o 
   4   6  10       37.89       24.16     10.96 o 
   5   6  10        6.85        8.90     11.05 o 
   6   6  10       13.76       17.67     11.50 o 
   7   6  10      372.68      388.95     16.55 o 
   8   6  10       38.41       44.74     16.94 o 
  -4   7  10       46.25       58.64     27.83 o 
  -3   7  10      113.39      139.36     13.57 o 
  -2   7  10      425.87      383.91     12.51 o 
  -1   7  10      754.10      754.59     14.77 o 
   0   7  10       30.53       33.30      9.64 o 
   1   7  10       74.69       68.14      9.54 o 
   2   7  10        3.60        1.49     10.23 o 
   3   7  10      129.96      150.98     12.73 o 
   4   7  10      190.57      225.85     13.80 o 
   5   7  10       35.96       49.29     12.19 o 
   6   7  10       66.59       40.29     13.21 o 
   7   7  10       20.63       22.84     12.64 o 
  -3   8  10      122.67      125.85     24.16 o 
  -2   8  10      602.45      623.56     16.57 o 
  -1   8  10      253.97      257.17     14.33 o 
   0   8  10      354.65      339.28     16.97 o 
   1   8  10       19.32       16.02     12.53 o 
   2   8  10      200.65      191.44     11.87 o 
   3   8  10      289.85      260.50     14.04 o 
   4   8  10        2.71        8.87     11.80 o 
   5   8  10        2.31       -1.87     12.87 o 
   6   8  10       72.65       95.19     13.78 o 
  -2   9  10       27.30       20.70     33.73 o 
  -1   9  10      218.49      224.85     15.55 o 
   0   9  10      333.94      345.80     16.02 o 
   1   9  10       45.92       56.05     12.54 o 
   2   9  10       71.87       60.74     14.57 o 
   3   9  10        1.54       10.39     18.74 o 
   4   9  10      523.80      585.40     19.01 o 
   5   9  10      242.78      253.05     16.29 o 
   0  10  10      115.52      111.25     14.92 o 
   1  10  10      412.80      442.09     20.07 o 
   2  10  10       27.33       28.68     15.70 o 
   3  10  10       21.73       14.98     16.33 o 
   4  10  10       44.23       22.71     19.93 o 
   1  -9  11      223.19      246.25     35.09 o 
   2  -9  11       37.62       34.44     21.48 o 
  -2  -8  11       63.63       49.56     16.47 o 
  -1  -8  11       36.18       36.32     13.16 o 
   0  -8  11       81.26      101.28     22.68 o 
   1  -8  11       15.89       29.86     16.35 o 
   2  -8  11       19.36       27.48     14.26 o 
   3  -8  11       37.34       45.30     14.52 o 
   4  -8  11        1.56        6.05     14.54 o 
  -3  -7  11      107.47      106.16     22.78 o 
  -2  -7  11        8.60        7.17     12.76 o 
  -1  -7  11        4.40        0.09     13.26 o 
   0  -7  11       24.05       23.60     15.04 o 
   1  -7  11       92.46      106.17     13.04 o 
   2  -7  11      171.03      192.57     14.89 o 
   3  -7  11       81.29       68.90     13.69 o 
   4  -7  11       19.76       15.36     13.69 o 
   5  -7  11       19.97       14.35     16.23 o 
   6  -7  11        6.37        6.43     18.76 o 
  -3  -6  11       79.08       78.88     14.31 o 
  -2  -6  11      265.04      259.17     13.71 o 
  -1  -6  11       41.29       40.33     10.42 o 
   0  -6  11      152.43      148.57     10.07 o 
   1  -6  11      684.27      625.59     13.67 o 
   2  -6  11      130.20      125.22     13.61 o 
   3  -6  11      163.98      178.70     14.75 o 
   4  -6  11      127.15      130.57     12.84 o 
   5  -6  11       44.89       39.09     11.21 o 
   6  -6  11      283.27      308.66     15.77 o 
  -4  -5  11       34.27       26.24     14.28 o 
  -3  -5  11      139.13      153.00     14.92 o 
  -2  -5  11      161.42      160.98     12.15 o 
  -1  -5  11      160.47      150.26     10.29 o 
   0  -5  11       90.24       85.06      8.14 o 
   1  -5  11      178.07      178.05      9.79 o 
   2  -5  11       17.28       28.88     11.70 o 
   3  -5  11      368.35      376.12     13.97 o 
   4  -5  11        5.75        5.49     10.63 o 
   5  -5  11       45.83       32.92     10.90 o 
   6  -5  11        8.58       13.32     10.97 o 
   7  -5  11      110.43      114.18     11.81 o 
  -4  -4  11      132.06      130.01     16.28 o 
  -3  -4  11       90.47       88.70     12.06 o 
  -2  -4  11       91.74       99.03     11.11 o 
  -1  -4  11      569.04      589.20     13.52 o 
   0  -4  11        3.13        0.32      7.14 o 
   1  -4  11       87.94       88.87      8.24 o 
   2  -4  11       83.32       79.10      8.81 o 
   3  -4  11      192.13      202.20     11.97 o 
   4  -4  11      240.72      259.23     12.66 o 
   5  -4  11        3.13        2.60      9.80 o 
   6  -4  11       45.21       36.50     10.90 o 
   7  -4  11      211.65      210.32     13.70 o 
  -5  -3  11      181.64      201.37     23.51 o 
  -4  -3  11       26.85       21.50     13.63 o 
  -3  -3  11       12.43       10.75     10.60 o 
  -2  -3  11      528.78      525.95     15.02 o 
  -1  -3  11      593.39      584.55     13.08 o 
   0  -3  11      250.49      240.48      9.08 o 
   1  -3  11      369.52      376.68      9.79 o 
   2  -3  11      442.56      421.24     11.30 o 
   3  -3  11      341.35      343.92     10.63 o 
   4  -3  11      555.46      583.36     14.69 o 
   5  -3  11        0.91        6.23      9.47 o 
   6  -3  11        2.44        2.66     10.25 o 
   7  -3  11       24.27       23.64     11.32 o 
   8  -3  11      117.09      118.89     15.12 o 
  -5  -2  11      307.79      311.68     17.63 o 
  -4  -2  11       41.22       42.40     14.94 o 
  -3  -2  11       36.49       36.25      9.17 o 
  -2  -2  11       39.06       44.22      8.58 o 
  -1  -2  11      244.93      245.30      9.17 o 
   0  -2  11      284.87      299.08      7.94 o 
   1  -2  11       25.28       22.86      6.79 o 
   2  -2  11       39.14       40.19      7.77 o 
   3  -2  11       10.69        7.59      7.61 o 
   4  -2  11      305.58      305.00      9.97 o 
   5  -2  11      932.41      977.18     25.23 o 
   6  -2  11       37.02       49.06     10.46 o 
   7  -2  11       70.69       57.83     11.19 o 
   8  -2  11      140.83      127.77     15.41 o 
  -5  -1  11       57.75       54.65     14.21 o 
  -4  -1  11      746.46      765.94     18.41 o 
  -3  -1  11      250.86      244.79     11.45 o 
  -2  -1  11       34.77       33.48      7.74 o 
  -1  -1  11      440.39      453.02     10.75 o 
   0  -1  11      325.41      331.15      8.63 o 
   1  -1  11      854.33      808.88     12.03 o 
   2  -1  11      540.11      576.21     10.19 o 
   3  -1  11       80.39       66.25      7.07 o 
   4  -1  11      116.12      125.16      6.52 o 
   5  -1  11      295.91      313.12     12.20 o 
   6  -1  11       36.16       31.26      9.65 o 
   7  -1  11       53.87       69.43     10.89 o 
   8  -1  11       53.57       70.25     14.15 o 
  -5   0  11      337.17      334.64     17.79 o 
  -4   0  11      268.65      258.35     13.47 o 
  -3   0  11        7.60        8.03      8.89 o 
  -2   0  11      162.91      161.32      9.36 o 
  -1   0  11       40.23       44.51      7.00 o 
   0   0  11      849.58      847.77     13.96 o 
   1   0  11      469.73      494.16     10.32 o 
   2   0  11        3.57        2.63      5.97 o 
   3   0  11       21.17       15.56      6.58 o 
   4   0  11       28.06       38.21      5.90 o 
   5   0  11      202.69      190.87      9.31 o 
   6   0  11      617.98      621.40     15.12 o 
   7   0  11       15.63       19.88     12.20 o 
   8   0  11       32.66       13.35     13.35 o 
  -5   1  11        8.16       15.27     14.79 o 
  -4   1  11      195.08      188.60     11.78 o 
  -3   1  11     1418.30     1396.94     21.88 o 
  -2   1  11      586.60      586.35     13.49 o 
  -1   1  11      140.44      138.94      7.53 o 
   0   1  11      515.95      523.33     11.88 o 
   1   1  11      322.74      317.41      9.92 o 
   2   1  11      822.98      815.54     11.79 o 
   3   1  11      321.14      366.72     10.70 o 
   4   1  11       64.91       47.49      6.84 o 
   5   1  11      442.04      449.88     11.45 o 
   6   1  11      127.12      128.80      9.57 o 
   7   1  11        1.53        3.79     12.17 o 
   8   1  11      311.50      362.69     17.30 o 
  -5   2  11       30.98       41.70     12.43 o 
  -4   2  11      453.28      441.09     14.30 o 
  -3   2  11      113.71      105.24     10.25 o 
  -2   2  11      234.30      232.24     12.00 o 
  -1   2  11     1452.32     1407.51     14.39 o 
   0   2  11       29.59       29.06      8.10 o 
   1   2  11      316.72      310.99     10.86 o 
   2   2  11      227.84      221.27      8.50 o 
   3   2  11      165.69      167.80      7.95 o 
   4   2  11      236.20      241.60     11.32 o 
   5   2  11        6.82       17.50      9.79 o 
   6   2  11       20.86       25.64      8.72 o 
   7   2  11      237.92      266.54     13.19 o 
   8   2  11        9.95       14.84     12.92 o 
  -5   3  11      159.22      144.23     15.98 o 
  -4   3  11       40.51       36.04     12.09 o 
  -3   3  11      147.48      158.79     13.23 o 
  -2   3  11     1396.47     1397.93     21.71 o 
  -1   3  11      429.06      420.75      9.74 o 
   0   3  11      409.93      400.29     10.85 o 
   1   3  11       51.05       50.80      8.43 o 
   2   3  11      185.46      176.25      8.67 o 
   3   3  11     1056.08     1033.71     14.20 o 
   4   3  11       24.16       37.64     10.82 o 
   5   3  11       42.60       32.15     10.20 o 
   6   3  11        6.19        3.26      9.88 o 
   7   3  11        1.10        1.43     12.93 o 
   8   3  11        2.92        0.54     14.03 o 
  -4   4  11        3.55        3.63     12.32 o 
  -3   4  11      227.26      256.15     14.29 o 
  -2   4  11       46.58       39.84     10.92 o 
  -1   4  11      554.40      555.86     12.16 o 
   0   4  11      745.40      725.88     13.40 o 
   1   4  11      132.20      137.51      9.77 o 
   2   4  11      240.23      242.86      9.81 o 
   3   4  11      556.47      509.99     11.30 o 
   4   4  11       89.20       90.21      9.02 o 
   5   4  11      268.09      295.32     13.00 o 
   6   4  11       41.35       32.86     10.35 o 
   7   4  11       28.54       19.97     12.45 o 
   8   4  11      120.51      122.70     15.83 o 
  -4   5  11      586.11      579.69     18.81 o 
  -3   5  11      171.30      169.47     13.72 o 
  -2   5  11      416.53      413.00     15.47 o 
  -1   5  11      853.98      846.33     14.66 o 
   0   5  11      113.40      108.79      8.60 o 
   1   5  11      190.57      205.37     11.29 o 
   2   5  11       82.46       84.74      8.65 o 
   3   5  11       49.23       51.82      9.22 o 
   4   5  11      185.54      183.45     10.78 o 
   5   5  11       28.62       29.58      8.64 o 
   6   5  11       52.55       34.14     11.39 o 
   7   5  11        9.06       14.87     14.36 o 
   8   5  11        0.74        1.75     17.58 o 
  -4   6  11      188.40      163.98     22.55 o 
  -3   6  11        9.22        7.20     12.60 o 
  -2   6  11      198.46      208.44     13.87 o 
  -1   6  11       25.47       25.67      9.14 o 
   0   6  11      732.86      726.52     15.52 o 
   1   6  11      572.32      577.21     13.88 o 
   2   6  11        0.75        0.87      9.14 o 
   3   6  11        2.25       -0.05      9.01 o 
   4   6  11      105.25       78.49     11.52 o 
   5   6  11      154.56      146.56     12.70 o 
   6   6  11      136.63      148.84     13.55 o 
   7   6  11        2.55       -1.17     16.57 o 
  -3   7  11      705.58      706.58     19.95 o 
  -2   7  11       50.64       46.75     12.87 o 
  -1   7  11      169.89      174.15     10.98 o 
   0   7  11      276.05      261.84     12.64 o 
   1   7  11       75.12       87.28     14.21 o 
   2   7  11      172.82      189.58     11.80 o 
   3   7  11       81.88       88.60     12.06 o 
   4   7  11      110.27       86.98     12.67 o 
   5   7  11       75.50       72.46     13.33 o 
   6   7  11        0.97        3.53     13.33 o 
   7   7  11       10.00       -4.63     20.42 o 
  -2   8  11      169.04      164.25     17.54 o 
  -1   8  11       15.52       18.87     11.72 o 
   0   8  11        2.36        4.21     17.11 o 
   1   8  11      487.83      470.35     19.00 o 
   2   8  11      296.03      296.83     13.15 o 
   3   8  11       18.90       24.67     12.48 o 
   4   8  11        1.64        0.38     12.68 o 
   5   8  11        0.76       -0.31     12.50 o 
   6   8  11       44.13       47.24     14.75 o 
  -1   9  11       15.08       19.52     19.96 o 
   0   9  11      163.96      147.69     14.91 o 
   1   9  11        6.53        8.61     15.37 o 
   2   9  11        3.92       11.53     15.10 o 
   3   9  11      391.39      421.00     17.53 o 
   4   9  11       25.52       35.69     13.82 o 
   0  -8  12        4.90        6.30     29.00 o 
   1  -8  12       52.68       32.54     23.13 o 
   2  -8  12       38.94       39.24     14.31 o 
   3  -8  12      319.03      293.55     20.80 o 
  -2  -7  12       75.30       57.79     15.85 o 
  -1  -7  12       75.89       89.01     14.56 o 
   0  -7  12       45.77       56.05     15.69 o 
   1  -7  12       53.70       43.75     15.36 o 
   2  -7  12        6.48       16.60     13.00 o 
   3  -7  12       56.66       54.38     13.96 o 
   4  -7  12        7.65        8.08     13.74 o 
   5  -7  12      115.76      124.82     20.58 o 
  -2  -6  12      122.88      116.14     12.75 o 
  -1  -6  12      115.11      116.48     11.94 o 
   0  -6  12       77.34       72.28     12.79 o 
   1  -6  12       67.43       62.39     13.10 o 
   2  -6  12       34.78       39.77     13.30 o 
   3  -6  12       31.15       22.18     13.30 o 
   4  -6  12      100.43      109.03     14.75 o 
   5  -6  12       16.60       32.53     14.87 o 
   6  -6  12       85.53       84.72     20.30 o 
  -3  -5  12        2.26        2.50     14.31 o 
  -2  -5  12       25.37       19.84     11.18 o 
  -1  -5  12       29.80       32.04     10.49 o 
   0  -5  12       54.58       60.89      9.63 o 
   1  -5  12      187.22      203.79     10.95 o 
   2  -5  12        0.58       -1.27     11.69 o 
   3  -5  12      138.73      139.43     12.18 o 
   4  -5  12        2.56        7.17     10.89 o 
   5  -5  12       62.32       68.73     14.02 o 
   6  -5  12      220.67      229.49     15.94 o 
  -4  -4  12      383.68      363.99     30.24 o 
  -3  -4  12      533.95      529.09     19.76 o 
  -2  -4  12      108.77      104.63     12.33 o 
  -1  -4  12       68.02       71.74     10.11 o 
   0  -4  12      200.06      216.95     10.99 o 
   1  -4  12       85.44       96.39     10.48 o 
   2  -4  12        3.86        8.81      8.77 o 
   3  -4  12       90.24      106.61     11.32 o 
   4  -4  12       80.92       80.54     11.56 o 
   5  -4  12      188.27      200.55     15.76 o 
   6  -4  12        2.33        6.94     13.48 o 
   7  -4  12       55.42       49.56     14.69 o 
  -4  -3  12      227.20      249.65     17.84 o 
  -3  -3  12       12.71       20.10     11.09 o 
  -2  -3  12       15.78       19.41     10.94 o 
  -1  -3  12      301.55      281.10     11.64 o 
   0  -3  12       22.39       18.80      7.57 o 
   1  -3  12       83.30      100.23      8.12 o 
   2  -3  12      656.98      658.73     13.94 o 
   3  -3  12       90.32       85.09     10.91 o 
   4  -3  12      218.99      198.12     12.20 o 
   5  -3  12      115.86      135.20     14.19 o 
   6  -3  12       54.89       50.73     13.34 o 
   7  -3  12      210.36      230.73     15.73 o 
  -4  -2  12       68.75       67.60     15.89 o 
  -3  -2  12      256.64      266.02     14.00 o 
  -2  -2  12      364.40      367.93     14.15 o 
  -1  -2  12       90.27       84.24      9.96 o 
   0  -2  12      170.35      173.31      8.95 o 
   1  -2  12       97.83       93.74      8.12 o 
   2  -2  12       75.56       71.31      9.14 o 
   3  -2  12       40.42       48.56      8.54 o 
   4  -2  12       79.21      104.20     10.62 o 
   5  -2  12        4.66        7.58     12.81 o 
   6  -2  12       73.78       67.98     12.69 o 
   7  -2  12        7.52        4.24     12.90 o 
   8  -2  12        4.97       13.03     15.99 o 
  -4  -1  12       11.14       15.46     13.33 o 
  -3  -1  12      163.81      169.40     11.29 o 
  -2  -1  12       68.90       70.05      9.56 o 
  -1  -1  12       14.65       10.35      8.44 o 
   0  -1  12      542.45      535.72     10.13 o 
   1  -1  12        0.37        2.33      7.00 o 
   2  -1  12       76.74       83.10      8.97 o 
   3  -1  12      609.15      611.78     11.55 o 
   4  -1  12       16.91       21.67      7.82 o 
   5  -1  12      292.46      266.63     14.59 o 
   6  -1  12       15.75       27.15     12.79 o 
   7  -1  12      297.11      259.74     13.51 o 
   8  -1  12       67.90       75.98     15.17 o 
  -4   0  12      104.58      115.16     14.80 o 
  -3   0  12       23.99       17.47     10.78 o 
  -2   0  12      709.12      727.25     13.97 o 
  -1   0  12      162.88      163.82     10.04 o 
   0   0  12      476.52      480.74     11.37 o 
   1   0  12        8.13        7.19      7.35 o 
   2   0  12       66.06       59.36      7.22 o 
   3   0  12      128.80      124.27      8.38 o 
   4   0  12      147.72      162.94      8.36 o 
   5   0  12      268.00      297.99     14.90 o 
   6   0  12        5.16        8.35     11.81 o 
   7   0  12      109.63      103.76     13.63 o 
   8   0  12       12.02       20.34     14.29 o 
  -4   1  12      278.06      275.03     15.41 o 
  -3   1  12        2.15        8.49      9.83 o 
  -2   1  12       37.55       39.13      9.61 o 
  -1   1  12       22.78       24.84      6.48 o 
   0   1  12       89.06       95.35      9.87 o 
   1   1  12      564.09      563.57     13.73 o 
   2   1  12       14.88       11.21      7.56 o 
   3   1  12       50.44       50.98      8.82 o 
   4   1  12      219.72      214.43     10.46 o 
   5   1  12       27.04       31.16      9.75 o 
   6   1  12        4.33        8.99     12.33 o 
   7   1  12       12.58       30.26     13.05 o 
   8   1  12       80.34       64.17     14.06 o 
  -4   2  12       41.35       44.76     11.14 o 
  -3   2  12      408.00      423.20     14.15 o 
  -2   2  12       13.75       11.01      9.96 o 
  -1   2  12      262.91      261.90      8.49 o 
   0   2  12        8.63       12.23      7.88 o 
   1   2  12      322.51      322.20     10.97 o 
   2   2  12      124.97       97.72      9.51 o 
   3   2  12        5.36        9.77      8.74 o 
   4   2  12        8.25       11.69      9.56 o 
   5   2  12      276.02      291.58     12.96 o 
   6   2  12       53.74       60.77     10.81 o 
   7   2  12       39.78       26.23     13.08 o 
   8   2  12       27.55       10.93     13.57 o 
  -4   3  12      978.02     1034.37     20.09 o 
  -3   3  12      102.09       80.60     12.23 o 
  -2   3  12       13.03       18.83     11.23 o 
  -1   3  12        1.97        3.73      7.87 o 
   0   3  12      558.32      555.31     12.66 o 
   1   3  12      647.69      648.52     14.32 o 
   2   3  12      249.33      267.37     10.88 o 
   3   3  12        5.36       10.68      7.90 o 
   4   3  12       48.21       36.95     11.50 o 
   5   3  12       38.14       32.02     11.26 o 
   6   3  12        1.31        3.87     10.85 o 
   7   3  12      143.49      182.82     14.43 o 
   8   3  12        9.12       22.28     21.36 o 
  -4   4  12       26.41       17.58     14.38 o 
  -3   4  12       88.60       83.32     13.06 o 
  -2   4  12      962.33      952.77     20.19 o 
  -1   4  12       93.83       87.66      9.01 o 
   0   4  12      394.51      371.96     11.04 o 
   1   4  12       15.13       16.91      9.27 o 
   2   4  12      205.71      202.16     10.06 o 
   3   4  12       25.65       42.69      8.86 o 
   4   4  12        6.08       17.00     10.75 o 
   5   4  12        3.24        3.31     10.24 o 
   6   4  12      305.80      332.71     14.56 o 
   7   4  12      170.14      182.13     15.79 o 
   8   4  12       27.59       28.52     18.64 o 
  -3   5  12      263.84      250.27     15.53 o 
  -2   5  12       45.52       36.53     12.73 o 
  -1   5  12       11.86       10.87      9.10 o 
   0   5  12      110.65      121.39     10.37 o 
   1   5  12       94.93       95.92     10.51 o 
   2   5  12      334.27      339.44     11.27 o 
   3   5  12      118.94      139.81     10.29 o 
   4   5  12       53.26       35.42     11.62 o 
   5   5  12        2.59        0.55     10.03 o 
   6   5  12        2.42       10.50     12.45 o 
   7   5  12        1.28        5.98     15.22 o 
  -3   6  12        4.09        2.10     16.11 o 
  -2   6  12      625.12      634.97     19.30 o 
  -1   6  12      776.34      786.05     15.80 o 
   0   6  12      108.81      100.31     10.77 o 
   1   6  12      177.14      161.76     12.05 o 
   2   6  12      216.06      211.37     11.68 o 
   3   6  12       75.01       76.42     10.37 o 
   4   6  12       97.42      116.06     12.73 o 
   5   6  12       54.25       71.25     14.80 o 
   6   6  12        9.24        6.98     17.89 o 
   7   6  12      101.85      108.32     18.70 o 
  -2   7  12      126.87      121.10     14.31 o 
  -1   7  12       23.30       26.98     10.25 o 
   0   7  12      123.19      121.91     11.60 o 
   1   7  12      129.45      141.07     16.76 o 
   2   7  12      183.31      169.89     12.04 o 
   3   7  12       89.26       87.65     12.74 o 
   4   7  12      432.09      471.23     16.88 o 
   5   7  12        4.21       11.88     12.51 o 
   6   7  12        0.41        2.95     15.36 o 
  -1   8  12      440.25      443.33     18.78 o 
   0   8  12      646.61      642.89     21.29 o 
   1   8  12       79.26       90.73     15.75 o 
   2   8  12       18.36       13.49     13.38 o 
   3   8  12        1.47        0.42     12.65 o 
   4   8  12       28.60       27.24     12.82 o 
   5   8  12       90.50      112.72     18.30 o 
   1   9  12      121.72      140.64     16.66 o 
   2   9  12      103.36      113.70     19.78 o 
   3   9  12        0.36        3.02     28.66 o 
   0  -7  13       88.05       89.80     29.75 o 
   1  -7  13      165.24      146.81     24.64 o 
   2  -7  13      219.24      178.54     16.06 o 
   3  -7  13       52.09       47.68     17.95 o 
   4  -7  13       30.20       28.63     17.85 o 
  -1  -6  13        7.51       10.91     15.92 o 
   0  -6  13        0.10       -5.28     15.76 o 
   1  -6  13       36.43       38.66     15.67 o 
   2  -6  13      459.13      453.59     18.44 o 
   3  -6  13      303.01      304.94     17.17 o 
   4  -6  13       24.80       20.03     14.44 o 
   5  -6  13       52.43       51.07     15.67 o 
  -2  -5  13       76.42       74.16     12.43 o 
  -1  -5  13      436.88      428.39     15.71 o 
   0  -5  13      182.78      180.11     12.98 o 
   1  -5  13       89.46       95.86     10.62 o 
   2  -5  13      265.12      251.77     15.72 o 
   3  -5  13       50.20       49.33     12.24 o 
   4  -5  13      423.41      433.05     15.78 o 
   5  -5  13      150.69      159.41     16.11 o 
   6  -5  13       33.51       35.21     20.27 o 
  -3  -4  13        1.45       -0.79     20.20 o 
  -2  -4  13      428.67      420.15     15.70 o 
  -1  -4  13       40.25       49.66     10.23 o 
   0  -4  13       19.19       15.27     10.78 o 
   1  -4  13      105.19      103.38     10.51 o 
   2  -4  13        2.31        0.26     11.41 o 
   3  -4  13      336.40      355.09     14.68 o 
   4  -4  13      154.72      166.17     12.89 o 
   5  -4  13       12.23       13.27     13.45 o 
   6  -4  13       13.04        9.39     13.92 o 
  -3  -3  13       38.64       38.31     15.12 o 
  -2  -3  13       19.55       23.55     11.55 o 
  -1  -3  13      150.96      144.27     11.10 o 
   0  -3  13      921.30      893.91     16.25 o 
   1  -3  13      150.38      144.86     10.78 o 
   2  -3  13       41.79       43.74      9.18 o 
   3  -3  13       16.01       16.04     11.14 o 
   4  -3  13       13.09       16.76     11.29 o 
   5  -3  13      554.82      559.61     19.77 o 
   6  -3  13        3.75        8.61     13.46 o 
   7  -3  13       20.16       18.59     15.08 o 
  -3  -2  13       49.14       59.85     12.72 o 
  -2  -2  13        0.24        0.50     11.47 o 
  -1  -2  13      660.38      649.11     15.18 o 
   0  -2  13      165.37      163.24     10.82 o 
   1  -2  13        5.01        9.38      9.16 o 
   2  -2  13      220.17      232.78     11.07 o 
   3  -2  13       23.51       18.05      9.19 o 
   4  -2  13      317.90      315.59     13.76 o 
   5  -2  13        9.87       12.01     13.11 o 
   6  -2  13        3.88        6.60     13.59 o 
   7  -2  13       13.15       24.82     14.00 o 
  -3  -1  13      173.57      173.59     14.15 o 
  -2  -1  13      149.50      142.71     12.43 o 
  -1  -1  13       40.39       43.94      9.39 o 
   0  -1  13      599.21      584.01     11.89 o 
   1  -1  13      778.07      780.47     13.41 o 
   2  -1  13       50.20       61.53      9.22 o 
   3  -1  13        4.60       -0.69      9.31 o 
   4  -1  13       19.01       30.84     11.93 o 
   5  -1  13      179.26      175.15     14.93 o 
   6  -1  13      559.39      575.32     19.28 o 
   7  -1  13        6.55       17.44     13.94 o 
  -4   0  13      285.16      296.92     26.83 o 
  -3   0  13      439.12      433.08     16.30 o 
  -2   0  13      278.50      280.26     13.59 o 
  -1   0  13       18.64       17.42      9.65 o 
   0   0  13      128.53      141.03      9.01 o 
   1   0  13       13.84       17.64      7.90 o 
   2   0  13      187.34      191.64     10.66 o 
   3   0  13      590.11      633.45     12.72 o 
   4   0  13       17.93       12.36     10.07 o 
   5   0  13       83.93       70.70     12.83 o 
   6   0  13      224.75      235.93     15.45 o 
   7   0  13        1.48        3.02     17.15 o 
   8   0  13       31.01       58.31     22.58 o 
  -4   1  13       58.16       63.20     29.54 o 
  -3   1  13       48.31       56.26     10.70 o 
  -2   1  13      223.97      223.33     12.11 o 
  -1   1  13      274.75      276.23     10.83 o 
   0   1  13        0.71        1.53      7.82 o 
   1   1  13      713.95      686.22     15.51 o 
   2   1  13      633.48      636.57     15.82 o 
   3   1  13       21.62       23.73      9.30 o 
   4   1  13        5.89        2.27      8.86 o 
   5   1  13       34.85       46.44     10.74 o 
   6   1  13      172.62      175.81     15.42 o 
   7   1  13      205.05      242.57     21.13 o 
   8   1  13       34.29       29.82     32.47 o 
  -3   2  13      419.44      423.12     14.90 o 
  -2   2  13      573.98      587.39     15.57 o 
  -1   2  13      225.03      228.46     10.54 o 
   0   2  13       12.66       11.82      7.98 o 
   1   2  13       24.35       21.84      8.79 o 
   2   2  13        3.13        5.55      9.32 o 
   3   2  13      623.00      599.14     15.73 o 
   4   2  13      356.94      379.79     12.91 o 
   5   2  13        1.92        3.67     10.87 o 
   6   2  13      241.38      209.91     13.28 o 
   7   2  13       47.99       55.17     18.30 o 
  -3   3  13       30.12       21.37     12.00 o 
  -2   3  13      100.57       97.36     11.13 o 
  -1   3  13      277.77      269.03     12.66 o 
   0   3  13      693.46      686.60     13.44 o 
   1   3  13      161.45      175.93     10.39 o 
   2   3  13      353.89      343.47     12.04 o 
   3   3  13       34.83       35.56      9.78 o 
   4   3  13        2.56        5.31     11.35 o 
   5   3  13       40.68       60.79     12.58 o 
   6   3  13        2.41       -2.16     12.35 o 
   7   3  13       26.25       27.81     14.09 o 
  -3   4  13       43.33       40.28     13.34 o 
  -2   4  13      438.55      443.37     17.04 o 
  -1   4  13      242.91      222.73     13.76 o 
   0   4  13      203.65      205.02     11.40 o 
   1   4  13       94.26       87.55     10.72 o 
   2   4  13       62.76       70.57     10.51 o 
   3   4  13       22.66       24.41      9.41 o 
   4   4  13      705.89      645.32     15.84 o 
   5   4  13      162.71      187.39     13.64 o 
   6   4  13        0.34        4.13     11.96 o 
   7   4  13        3.87        5.70     12.87 o 
  -2   5  13        0.90        5.41     12.96 o 
  -1   5  13       48.47       30.99     12.83 o 
   0   5  13      348.58      368.41     13.82 o 
   1   5  13       57.50       55.06     10.60 o 
   2   5  13       54.91       75.51     10.49 o 
   3   5  13      246.03      219.28     15.16 o 
   4   5  13       51.86       55.83     11.82 o 
   5   5  13        8.96        3.86     10.97 o 
   6   5  13       35.71       41.81     13.10 o 
   7   5  13        3.75       13.78     27.67 o 
  -2   6  13      362.34      362.28     19.22 o 
  -1   6  13      261.04      253.93     15.56 o 
   0   6  13      201.79      189.83     12.29 o 
   1   6  13       69.46       67.91     13.59 o 
   2   6  13       60.40       67.43     10.65 o 
   3   6  13       52.45       62.31     12.28 o 
   4   6  13       23.43       15.22     14.33 o 
   5   6  13      122.46      107.23     13.50 o 
   6   6  13       30.27       40.98     16.60 o 
  -1   7  13        8.88       10.96     15.93 o 
   0   7  13       12.20        8.99     11.01 o 
   1   7  13      206.77      183.64     18.17 o 
   2   7  13      153.16      142.07     13.89 o 
   3   7  13       28.15       45.10     13.05 o 
   4   7  13       66.85       53.26     15.56 o 
   5   7  13       24.51       36.16     15.04 o 
   1   8  13       27.32       22.77     14.82 o 
   2   8  13       26.20       21.12     14.05 o 
   3   8  13       29.90       35.03     13.15 o 
   4   8  13       22.33       10.78     27.72 o 
   0  -6  14       74.00       76.20     31.38 o 
   1  -6  14      169.02      168.61     19.30 o 
   2  -6  14       21.56       20.49     14.93 o 
   3  -6  14       10.34       10.22     17.28 o 
   4  -6  14      160.62      132.98     24.43 o 
  -1  -5  14        4.72       10.55     15.27 o 
   0  -5  14      201.01      190.89     15.52 o 
   1  -5  14        7.82        9.32     13.96 o 
   2  -5  14       31.40       24.91     13.62 o 
   3  -5  14       42.70       42.58     13.92 o 
   4  -5  14       33.92       31.70     14.74 o 
   5  -5  14        7.26        5.51     16.71 o 
  -2  -4  14        6.80       10.83     14.16 o 
  -1  -4  14        9.43        5.72     13.96 o 
   0  -4  14        2.56        1.46     11.81 o 
   1  -4  14      134.37      120.66     12.80 o 
   2  -4  14      366.77      362.62     17.10 o 
   3  -4  14        1.34        1.76     11.73 o 
   4  -4  14       93.75       71.18     14.97 o 
   5  -4  14       12.25       10.28     14.29 o 
   6  -4  14        2.97       -2.64     19.12 o 
  -2  -3  14      236.27      255.90     15.43 o 
  -1  -3  14       19.68       31.63     10.71 o 
   0  -3  14        1.71        4.81     11.11 o 
   1  -3  14       94.84       97.46     10.72 o 
   2  -3  14       23.09       23.47     10.22 o 
   3  -3  14       42.68       47.81     12.54 o 
   4  -3  14       51.97       61.96     14.84 o 
   5  -3  14       95.74       78.74     14.44 o 
   6  -3  14      150.57      134.30     16.89 o 
  -2  -2  14      245.68      238.00     15.28 o 
  -1  -2  14       77.68       68.06     12.40 o 
   0  -2  14      195.80      198.07     13.86 o 
   1  -2  14        0.37        3.46      9.72 o 
   2  -2  14      310.77      302.54     12.85 o 
   3  -2  14      456.82      439.88     15.77 o 
   4  -2  14        1.73        4.63     12.57 o 
   5  -2  14        8.10        5.70     13.46 o 
   6  -2  14       48.32       62.65     15.48 o 
   7  -2  14        2.81        4.70     24.34 o 
  -3  -1  14       34.29       26.85     20.01 o 
  -2  -1  14        5.16       13.71     12.76 o 
  -1  -1  14      462.00      485.79     16.55 o 
   0  -1  14       29.53       33.06      9.47 o 
   1  -1  14       17.42       21.57      9.97 o 
   2  -1  14       85.13       77.66     10.49 o 
   3  -1  14       71.38       72.77     10.52 o 
   4  -1  14      107.10      104.93     15.07 o 
   5  -1  14      245.90      264.06     16.53 o 
   6  -1  14        7.82        7.38     16.58 o 
   7  -1  14       88.19       64.48     16.71 o 
  -3   0  14        1.07        1.73     18.44 o 
  -2   0  14      338.51      332.17     15.08 o 
  -1   0  14       31.02       31.25     11.11 o 
   0   0  14      141.03      135.22      9.67 o 
   1   0  14      296.44      302.16     13.84 o 
   2   0  14       18.51        8.59      9.95 o 
   3   0  14      180.98      182.06     11.29 o 
   4   0  14      198.69      202.71     12.87 o 
   5   0  14       34.54       25.99     13.83 o 
   6   0  14       28.74       11.14     13.49 o 
   7   0  14       35.58       47.16     18.77 o 
  -3   1  14        1.92       -1.47     18.97 o 
  -2   1  14       94.34       97.15     11.41 o 
  -1   1  14      120.34      122.93     12.58 o 
   0   1  14     1569.14     1559.09     18.70 o 
   1   1  14      179.19      178.81     11.85 o 
   2   1  14        4.09        4.32     12.55 o 
   3   1  14        7.65        4.54     10.27 o 
   4   1  14        6.26       12.01      9.67 o 
   5   1  14       94.25       92.34     14.20 o 
   6   1  14      192.58      214.75     16.39 o 
   7   1  14        4.91       18.17     22.75 o 
  -3   2  14      172.22      163.67     15.84 o 
  -2   2  14       17.38       14.12     11.43 o 
  -1   2  14       90.80       92.84     12.66 o 
   0   2  14        7.16        6.90      8.05 o 
   1   2  14       30.73       30.00     10.35 o 
   2   2  14      574.82      599.52     16.76 o 
   3   2  14        0.06       -1.48     10.95 o 
   4   2  14      181.87      159.71     12.78 o 
   5   2  14       13.96       17.59     12.17 o 
   6   2  14        0.70        7.92     17.16 o 
   7   2  14       64.36       73.70     21.14 o 
  -2   3  14       58.71       52.82     11.70 o 
  -1   3  14      100.56       98.69     11.75 o 
   0   3  14       47.41       46.36      8.63 o 
   1   3  14      726.87      706.12     15.27 o 
   2   3  14       51.19       56.59     10.61 o 
   3   3  14       55.04       44.69     10.72 o 
   4   3  14        6.73        5.27     11.83 o 
   5   3  14       17.56       20.49     11.60 o 
   6   3  14      118.88      101.33     13.05 o 
   7   3  14       13.15       31.16     29.39 o 
  -2   4  14      303.59      315.64     16.33 o 
  -1   4  14        2.10        6.96     13.75 o 
   0   4  14       40.96       48.92     11.40 o 
   1   4  14        1.61        1.54     10.49 o 
   2   4  14      259.88      258.82     14.05 o 
   3   4  14      344.99      357.30     13.73 o 
   4   4  14       74.80       98.68     12.06 o 
   5   4  14       49.35       39.80     11.52 o 
   6   4  14        1.98        0.93     11.85 o 
  -1   5  14       92.52       95.75     13.75 o 
   0   5  14      161.08      173.32     13.25 o 
   1   5  14      200.26      189.58     14.71 o 
   2   5  14      336.51      328.63     13.81 o 
   3   5  14       32.62       30.69     12.56 o 
   4   5  14      110.38      143.79     14.38 o 
   5   5  14       22.58       52.90     12.46 o 
   6   5  14        0.38        6.59     29.86 o 
  -1   6  14      199.19      219.18     31.02 o 
   0   6  14       27.24       31.08     12.49 o 
   1   6  14      172.61      200.38     16.33 o 
   2   6  14       53.35       68.86     12.42 o 
   3   6  14       93.11      101.87     15.19 o 
   4   6  14      176.37      191.48     16.34 o 
   5   6  14        4.78       12.70     16.28 o 
   1   7  14       19.97       31.68     14.21 o 
   2   7  14       85.48       82.30     16.40 o 
   3   7  14       16.27        8.08     15.66 o 
   4   7  14      148.96      156.82     31.25 o 
   1  -5  15       13.36       14.80     16.28 o 
   2  -5  15       81.83       67.85     17.34 o 
   3  -5  15       25.43       21.73     17.15 o 
   0  -4  15      403.91      432.12     17.08 o 
   1  -4  15       40.07       47.55     12.80 o 
   2  -4  15       69.39       58.23     14.34 o 
   3  -4  15      163.09      149.74     14.28 o 
   4  -4  15        9.01        6.03     15.55 o 
  -1  -3  15       54.21       48.19     17.19 o 
   0  -3  15       71.66       69.18     13.01 o 
   1  -3  15        5.03        5.96     11.93 o 
   2  -3  15      125.26      145.82     13.27 o 
   3  -3  15       73.13       81.16     12.76 o 
   4  -3  15      121.93      112.46     15.76 o 
   5  -3  15      230.53      209.03     17.29 o 
  -1  -2  15       72.14       72.57     14.69 o 
   0  -2  15       69.55       69.98     12.69 o 
   1  -2  15      331.19      333.68     14.27 o 
   2  -2  15       80.79       95.21     11.56 o 
   3  -2  15       44.10       42.02     12.40 o 
   4  -2  15        3.72       -0.84     14.74 o 
   5  -2  15       68.38       79.82     15.74 o 
   6  -2  15       18.43        6.67     26.86 o 
  -1  -1  15        3.58       12.57     12.77 o 
   0  -1  15      100.23       99.25     13.66 o 
   1  -1  15       93.08       78.31     12.82 o 
   2  -1  15        7.18        9.48     10.49 o 
   3  -1  15      254.83      296.74     13.10 o 
   4  -1  15       13.63       20.72     14.57 o 
   5  -1  15      222.80      200.80     16.60 o 
   6  -1  15      202.55      183.89     16.85 o 
  -2   0  15       72.77       67.31     20.21 o 
  -1   0  15       89.46       97.23     15.05 o 
   0   0  15       13.13       15.90     13.24 o 
   1   0  15       52.89       58.14     13.52 o 
   2   0  15      323.73      353.65     13.54 o 
   3   0  15       30.67       29.18     12.09 o 
   4   0  15       13.54       10.71     13.93 o 
   5   0  15       39.94       56.24     14.26 o 
   6   0  15       27.04       20.51     14.19 o 
  -2   1  15      251.71      262.39     19.35 o 
  -1   1  15      224.24      221.79     14.52 o 
   0   1  15       42.94       45.53     10.66 o 
   1   1  15        0.46        3.18     12.67 o 
   2   1  15        2.92        2.73     13.39 o 
   3   1  15        2.06        9.74     11.58 o 
   4   1  15      421.65      465.99     16.72 o 
   5   1  15        0.23       -1.10     15.03 o 
   6   1  15      270.35      248.74     17.26 o 
  -1   2  15       51.97       57.50     12.95 o 
   0   2  15      122.20      139.93     11.98 o 
   1   2  15       82.57       72.55     13.49 o 
   2   2  15       62.64       61.12     12.81 o 
   3   2  15      198.21      212.89     13.75 o 
   4   2  15       17.25       13.20     11.25 o 
   5   2  15        6.55        8.32     15.65 o 
   6   2  15      194.29      232.03     17.45 o 
  -1   3  15      430.11      422.13     17.39 o 
   0   3  15      197.83      201.68     14.50 o 
   1   3  15       40.45       36.26     11.41 o 
   2   3  15       42.30       55.25     12.47 o 
   3   3  15       13.47        9.56     11.28 o 
   4   3  15      145.62      161.22     14.42 o 
   5   3  15      159.65      185.98     14.93 o 
   6   3  15       19.12       15.01     19.84 o 
  -1   4  15       96.77       81.85     17.42 o 
   0   4  15       44.44       43.49     13.10 o 
   1   4  15      266.38      275.77     14.65 o 
   2   4  15       56.11       68.67     12.61 o 
   3   4  15      110.07      102.60     12.28 o 
   4   4  15       84.00       90.05     12.63 o 
   5   4  15       52.90       54.40     12.25 o 
   0   5  15      191.87      183.65     19.14 o 
   1   5  15      164.62      158.70     15.37 o 
   2   5  15        9.75       12.97     11.42 o 
   3   5  15       48.56       66.46     13.64 o 
   4   5  15        0.26        5.07     13.38 o 
   5   5  15      109.96      106.27     17.65 o 
   2   6  15      143.26      164.67     19.34 o 
   3   6  15       18.42       22.03     15.00 o 
   1  -3  16       89.74       93.17     15.19 o 
   2  -3  16      196.97      204.61     26.00 o 
   3  -3  16       33.66       31.14     16.83 o 
   1  -2  16       64.34       60.89     13.76 o 
   2  -2  16       74.52       50.52     12.93 o 
   3  -2  16       10.97       13.07     12.69 o 
   4  -2  16      123.45      132.14     21.85 o 
   0  -1  16       86.72       82.31     16.06 o 
   1  -1  16      241.98      253.11     14.22 o 
   2  -1  16      109.62      103.95     12.10 o 
   3  -1  16      411.09      394.57     16.59 o 
   4  -1  16       40.54       42.96     15.09 o 
   5  -1  16       23.06       26.87     30.11 o 
   0   0  16      164.89      168.62     19.23 o 
   1   0  16       10.28       15.68     12.73 o 
   2   0  16       34.09       28.57     13.56 o 
   3   0  16        0.58        0.02     11.65 o 
   4   0  16       15.36       20.69     14.61 o 
   5   0  16       79.98       86.44     21.63 o 
   0   1  16        6.37        6.70     16.75 o 
   1   1  16       73.35       77.96     14.38 o 
   2   1  16      338.86      353.63     17.95 o 
   3   1  16        6.22       10.04     14.42 o 
   4   1  16      364.34      335.66     18.76 o 
   5   1  16        3.14        0.55     21.48 o 
   0   2  16        1.34        2.21     19.24 o 
   1   2  16      468.73      427.27     16.18 o 
   2   2  16       10.74       12.02     12.50 o 
   3   2  16        7.79        7.34     11.29 o 
   4   2  16      267.86      300.01     18.19 o 
   5   2  16        1.21        9.99     28.25 o 
   1   3  16        1.09        0.81     12.49 o 
   2   3  16       53.82       55.08     12.46 o 
   3   3  16      142.92      159.28     12.53 o 
   4   3  16        4.48       11.30     13.66 o 
   2   4  16       58.63       43.34     15.15 o 
   3   4  16        8.06       10.08     13.63 o 
                                                 
